# Supplementary material for: Transcription Factors Expressed in Mouse Cochlear Inner and Outer Hair Cells
Source: PLoS One. 2016 Mar 14;11(3):e0151291. doi: 10.1371/journal.pone.0151291 (PMC4790917; doi:10.1371/journal.pone.0151291)
Supplement: S1 Table — (XLS) [file pone.0151291.s002.xls]

## Sheet: Sheet1
Transcription factors expressed in mouse cochlear inner and outer hair cells
Yi Li, Huizhan Liu, Cody L. Barta, Paul D. Judge, Lidong Zhao, Weiping J. Zhang, Shusheng Gong, Kirk W. Beisel, David Z.Z. He
P26-28 Mice (Microarray) from Liu et al., 2014 (J Neurosci)											P0 Mice (RNA-seq) From Cai et al., 2015 (J Neurosci)			Developing Mice (RNA-seq) From Scheffer et al. 2015 (J Neurosci)
Feature ID	Gene symbol		Gene Description	IHC Mean	Abundance Rank	OHC Mean	Abundance Rank	OHCs/IHCs	P-value		HC (P0)	SC (P0)		HC (E16)	HC (P0)	HC (P4)	HC (P7)
17399033	0610031J06Rik		Glmp glycosylated lysosomal membrane protein	431.94	563	131.05	1887	0.303399	0		11494.1	5738.56		42.9178	80.96	184.881	275.359
17378232	1700003F12Rik		RIKEN cDNA 1700003F12 gene	30.77	7995	41.63	5855	1.35294	0.21		18.7319	126.592		0	0	0	0
17533213	1700012L04Rik		RIKEN cDNA 1700012L04 gene - H2al1 siRNA	8.6	17821	11.76	16814	1.36744	0.16		0.967796	1.87326		0	0.330449	0	0
17323387	1700056N10Rik		RIKEN cDNA 1700056N10 gene	4.88	18180	19.2	11656	3.93443	0.35		89.4944	103.427		0	0	0	0
17406682	1700113A16Rik		RIKEN cDNA 1700113A16 gene - ncRNA	38.82	6611	34.22	6965	0.881504	0.55		53.2872	17.9872		0	0	0	0
17335308	1810013A23Rik		RIKEN cDNA 1810013A23 gene - ncRNA	34.25	7320	37.38	6459	1.09139	0.53		1857.87	352.692		0	0	0	0
17423674	1810074P20Rik		Ufl1 UFM1 specific ligase 1	132.77	2100	54.18	4545	0.408074	0.003		2777.13	2504.37		0	0	0	0
17427901	2210012G02Rik		Tceanc2 transcription elongation factor A (SII) N-terminal and central domain containing 2	33.4	7470	32.83	7250	0.982934	0.75		1317.59	2331.89		0	0	0	0
17501818	2310045N01Rik		RIKEN cDNA 2310045N01 gene - Mef2b?	56.37	4811	57.06	4318	1.01224	0.96		2041.93	2234.68		20.2884	18.8356	90.0079	69.2119
17250129	2810021J22Rik		RIKEN cDNA 2810021J22 gene	13.94	14243	10.81	17727	0.775466	0.37		1281.3	1489.06		87.3962	89.8821	85.1426	101.213
17305910	3632451O06Rik		RIKEN cDNA 3632451O06 gene	9.85	17315	15.41	13844	1.56447	0.18		2018.08	10837.7		92.0781	30.7317	13.785	21.5822
17393569	5430405H02Rik		RIKEN cDNA 5430405H02 gene - ncRNA	21.21	10604	17.73	12388	0.835926	0.43		149.427	79.4286		75.6914	113.674	71.3576	72.1888
17406843	5830417I10Rik		RIKEN cDNA 5830417I10 gene - gon-4-like pseudogene	54.06	5002	36.03	6689	0.666482	0.23		3411.7	3393.69		70.2291	21.8096	78.6555	58.0487
17293517	6720489N17Rik		RIKEN cDNA 6720489N17 gene	15.75	13043	83.05	2964	5.27302	0.46		1309.39	2671.21		0	0	0	0
17496670	9130019O22Rik		RIKEN cDNA 9130019O22 gene	11	16558	9.35	17989	0.85	0.23		370.118	427.595		10.1442	6.60898	4.86529	5.95371
17381546	9230102O04Rik		RIKEN cDNA 9230102O04 gene - ncRNA	259.5	1009	102.9	2401	0.396532	0.001		0.325688	0.5		0	0	0	0
17267021	Aatf		apoptosis antagonizing transcription factor	62.96	4360	61.05	4023	0.969663	0.93		1450.79	1638.35		33.5539	11.8962	37.3006	26.0475
17316775	Abra		actin-binding Rho activating protein	11.09	16461	15.18	14016	1.3688	0.29		1.77436	3.05905		0	15.8615	0.810882	46.1413
17291131	Abt1		activator of basal transcription	22.52	10155	25.53	9092	1.13366	0.32		1258.63	1602.7		151.383	105.083	120.821	171.913
17468765	Abtb1		ankyrin repeat and BTB (POZ) domain containing 1	31.06	7942	22.62	10117	0.728268	0.2		2742.49	2782.19		24.9703	4.95673	9.73058	18.6053
17261393	Acyp2		acylphosphatase 2, muscle type	51.33	5230	41.48	5876	0.808104	0.5		477.457	630.866		29.6523	94.8388	194.612	220.287
17497525	Adam8		a disintegrin and metallopeptidase domain 8	22.64	10114	15.58	13716	0.688163	0.07		267.843	1626.63		0.780323	1.98269	0.810882	2.23264
17436629	Add1		adducin 1 (alpha)	75.42	3681	74.04	3365	0.981702	0.92		10.095	46.1808		358.168	148.702	410.306	563.37
17394774	Adnp		activity-dependent neuroprotective protein	61.2	4481	59.81	4126	0.977288	0.9		22887.3	21070.3		8848.87	5141.78	4009	5839.85
17355619	Adnp2		ADNP homeobox 2	19.01	11506	19.28	11624	1.0142	0.89		3258.51	2435.32		111.586	74.351	54.3291	64.0024
17247039	Aebp1		AE binding protein 1	58.97	4624	84.37	2918	1.43073	0.21		5135.58	111557		17.9474	2.31314	4.86529	13.3959
17464010	Aebp2		AE binding protein 2	52.92	5088	54.81	4495	1.03571	0.84		25.2658	72.1501		1844.68	1222.33	893.592	871.475
17235748	Aes		amino-terminal enhancer of split	167.71	1649	108.75	2266	0.648441	0.05		32187.8	43837.4		707.753	292.778	647.895	1198.93
17439741	Aff1		AF4/FMR2 family, member 1	49.51	5396	33.98	7021	0.686326	0.02		11.3897	19.5991		158.406	424.296	411.117	726.353
17222465	Aff3		AF4/FMR2 family, member 3	12.01	15657	27.21	8637	2.26561	0.13		6685.22	20564.8		4705.35	1076.27	3301.91	4495.05
17249489	Aff4		AF4/FMR2 family, member 4	238.08	1114	128.24	1936	0.538642	0.01		22342.5	14744.3		3717.46	3945.56	3601.13	3084.77
17336618	Ager		advanced glycosylation end product-specific receptor	27.29	8798	24.84	9307	0.910224	0.46		771.215	6984.56		2.34097	1.98269	4.05441	0
17230345	Ahctf1		AT hook containing transcription factor 1	73.43	3782	48.84	5021	0.665123	0.01		5744.35	4943.77		794.369	438.836	244.075	118.33
17280729	Ahr		aryl-hydrocarbon receptor	33.32	7492	29.81	7931	0.894658	0.47		3679.56	14993.9		459.61	394.556	188.935	111.632
17392546	AI646519		expressed sequence AI646519 - ncRNA	20.64	10821	28.47	8294	1.37936	0.11		2822.76	18658.5		0	0	0	0
17361099	Aip		aryl-hydrocarbon receptor-interacting protein	75.25	3690	58.34	4221	0.775282	0.07		5404.31	5399.18		57.7439	37.0103	106.226	166.704
17242401	Aire		autoimmune regulator (autoimmune polyendocrinopathy candidiasis ectodermal dystrophy)	28.65	8471	33.24	7178	1.16021	0.02		22.3447	90.9281		0	0.991347	0	0.744214
17426277	Akna		AT-hook transcription factor	21.58	10483	20.99	10789	0.97266	0.86		1330.79	13444.2		2.34097	3.63494	0.810882	2.23264
17401790	Aknad1		AKNA domain containing 1	9.88	17300	12.24	16402	1.23887	0.31		590.978	2.29437		3.12129	163.572	34.057	50.6065
17284201	Akt1		v-akt murine thymoma viral oncogene homolog 1	24.66	9472	21.72	10441	0.880779	0.21		9.40448	70.1491		249.703	121.936	199.477	148.843
17401578	Alx3		aristaless 3	11.05	16509	13.62	15227	1.23258	0.19		6.22727	0.5		0	4.95673	3.24353	1.48843
17373585	Alx4		aristaless 4	18.92	11533	20.57	10970	1.08721	0.62		39.2639	734.144		0	2.64359	4.86529	7.44214
17273191	Alyref		Aly/REF export factor	12.78	15046	18.14	12177	1.41941	0.58		39.2639	734.144		2715.52	3373.88	1174.97	768.773
17235456	Amh		anti-Mullerian hormone	15.64	13111	16	13450	1.02302	0.56		42.1323	78.4133		0	0.330449	0	0
17508125	Ank1		ankyrin 1, erythroid	20.12	11057	33.9	7046	1.68489	0.08		9469.47	4123.69		96.7601	61.7939	126.498	80.3751
17410130	Ank2		ankyrin 2, brain	28.74	8458	29.59	7983	1.02958	0.44		1362.38	24160.7		4529.78	361.181	644.651	257.498
17252408	Ankfy1		ankyrin repeat and FYVE domain containing 1	45.17	5844	50.76	4862	1.12375	0.62		8265.62	10660.9		282.477	310.952	249.752	449.505
17349713	Ankhd1		ankyrin repeat and KH domain containing 1	99.7	2803	143.52	1713	1.43952	0.67		8103.1	6041.77		317.592	368.781	337.327	203.17
17289396	Ankra2		ankyrin repeat, family A (RFXANK-like), 2	27.54	8735	32.59	7300	1.18337	0.48		1593.9	1056.23		387.04	502.943	720.874	823.845
17507462	Ankrd10		ankyrin repeat domain 10	10.59	16886	10.96	17642	1.03494	0.76		170.056	530.703		1950.03	1281.15	471.122	558.905
17359493	Ankrd2		ankyrin repeat domain 2 (stretch responsive muscle)	19.55	11288	18.22	12132	0.931969	0.59		14.9408	5.02156		0.780323	0	0.810882	0
17493312	Ankrd42		ankyrin repeat domain 42	71.3	3888	64.14	3839	0.899579	0.81		2631.31	246.22		167.77	1057.11	925.216	578.998
17423756	Ankrd6		ankyrin repeat domain 6	13.65	14425	16.21	13315	1.18755	0.09		0.325688	0.5		148.261	239.906	212.451	113.121
17494510	Apbb1		amyloid beta (A4) precursor protein-binding, family B, member 1	36.46	6961	36.9	6543	1.01207	0.75		6671.33	3602.57		181.035	166.877	52.7073	167.448
17448415	Apbb2		amyloid beta (A4) precursor protein-binding, family B, member 2	64.03	4297	26.31	8883	0.410901	0.002		176.572	1225.39		617.236	760.363	853.858	477.041
17433029	Apitd1		apoptosis-inducing, TAF9-like domain 1	9.73	17397	11.94	16657	1.22713	0.2		272.427	806.358		22.6294	4.95673	4.05441	14.1401
17495988	Arhgap17		Rho GTPase activating protein 17	59.19	4609	64.13	3840	1.08346	0.71		4.94142	10.9872		35.1145	89.2212	55.9508	151.82
17399112	Arhgef2		Rho/Rac guanine nucleotide exchange factor (GEF) 2	21.08	10662	19.06	11728	0.904175	0.6		26.9879	111.739		1859.51	1049.51	535.182	281.313
17431075	Arid1a		AT rich interactive domain 1A (Swi1 like)	144.21	1920	126.85	1956	0.87962	0.16		30466.4	22077.3		2374.52	3289.29	1641.22	1282.28
17314515	Arid2		AT rich interactive domain 2 (ARID, RFX-like)	97.63	2847	82.91	2969	0.849227	0.62		11138.3	11807.3		17565.1	11664.8	5849.7	6675.6
17235037	Arid3a		AT rich interactive domain 3A (Bright like)	14.03	14158	14.15	14766	1.00855	0.57		898.85	1279.56		1506.8	1756.34	713.576	912.406
17517792	Arid3b		AT rich interactive domain 3B (Bright like)	54.18	4987	109.9	2243	2.02842	0.35		1933.86	810.136		48.38	13.218	20.272	33.4896
17276070	Arid4a		AT rich interactive domain 4A (Rbp1 like)	57.27	4750	56.36	4372	0.98411	0.92		1397.89	2978.34		1629.31	788.781	593.565	557.416
17211795	Arid5a		AT rich interactive domain 5A (Mrf1 like)	11.98	15679	15.61	13703	1.30301	0.45		59.8913	33.8102		10.9245	15.2006	8.9197	25.3033
17241660	Arid5b		AT rich interactive domain 5B (Mrf1 like)	12.54	15246	10.25	17857	0.817384	0.38		2237.51	15320		94.4191	42.2975	49.4638	6.69793
17400339	Arnt		aryl hydrocarbon receptor nuclear translocator	107.09	2624	47.59	5140	0.444393	0.02		5.54298	105.002		1772.11	2534.21	5128.83	7635.63
17492985	Arnt2		aryl hydrocarbon receptor nuclear translocator 2	20.73	10791	19.72	11368	0.951278	0.5		9221.8	26370		188.058	77.9859	30.8135	10.419
17481960	Arntl		aryl hydrocarbon receptor nuclear translocator-like	41.62	6252	34.9	6874	0.838539	0.52		1623.57	1459.66		77.252	80.96	86.7643	46.1413
17464331	Arntl2		aryl hydrocarbon receptor nuclear translocator-like 2	14.49	13840	14.64	14378	1.01035	0.9		370.498	528.466		17.9474	0	1.62176	0.744214
17480568	Arrb1		arrestin, beta 1	42.24	6176	25.78	9024	0.610322	0.009		1.29232	1.71211		7.02291	2.64359	7.29794	0.744214
17252013	Arrb2		arrestin, beta 2	13.23	14719	13.6	15239	1.02797	0.82		4305.3	2387.1		157.625	135.154	86.7643	42.4202
17536254	Arx		aristaless related homeobox gene (Drosophila)	9.02	17701	11.16	17419	1.23725	0.19		9433.92	5967.84		0	2.31314	0	0
17215788	Asb1		ankyrin repeat and SOCS box-containing protein 1	24.85	9439	21	10780	0.84507	0.11		1.29348	3.84365		257.507	229.992	556.265	666.816
17456414	Asb15		ankyrin repeat and SOCS box-containing protein 15	5.8	18139	20.26	11117	3.4931	0.31		10.4057	2.26399		0	6.93943	0	0.744214
17283516	Asb2		ankyrin repeat and SOCS box-containing protein 2	11.3	16270	12.21	16420	1.08053	0.37		330.343	27.1322		0	0.660898	0	0
17248196	Asb3		ankyrin repeat and SOCS box-containing protein 3	41.35	6290	33.67	7085	0.814268	0.52		1568.37	1418.05		312.129	236.271	314.622	433.133
17383699	Asb6		ankyrin repeat and SOCS box-containing protein 6	26.11	9082	30.5	7771	1.16813	0.51		2579.89	2880.06		26.531	6.60898	11.3523	13.3959
17321169	Asb8		ankyrin repeat and SOCS box-containing protein 8	58.54	4659	56.21	4382	0.960198	0.55		3.73708	3.26919		1916.47	5779.55	5533.46	8982.66
17233600	Ascc1		activating signal cointegrator 1 complex subunit 1	45.15	5847	43.46	5642	0.962569	0.73		0.696928	0.971418		38.2358	59.4808	158.933	94.5152
17494926	Ascl3		achaete-scute complex homolog-like 3 (Drosophila)	15.23	13372	10.25	17855	0.673014	0.1		1.16957	3.75203		0	2.64359	0	0.744214
17399237	Ash1l		ash1 (absent, small, or homeotic)-like (Drosophila)	81.74	3402	68.49	3626	0.837901	0.18		7262.37	9897.04		720.238	778.537	765.472	694.352
17508423	Ash2l		ash2 (absent, small, or homeotic)-like (Drosophila)	85.95	3215	34.37	6949	0.399884	0.02		49.2656	81.4402		1175.17	551.189	376.249	393.689
17377940	Asxl1		additional sex combs like 1 (Drosophila)	32.9	7576	31.29	7592	0.951064	0.78		10252.5	16773.5		294.962	146.389	125.687	58.7929
17548846	Atf1		activating transcription factor 1	145.05	1896	319.7	699	2.20407	0.53		2154.6	4280.42		2850.52	2092.07	1511.48	1508.52
17386591	Atf2		activating transcription factor 2	63.01	4358	56.25	4377	0.892715	0.22		0.981938	0.752619		3264.09	2099.67	1431.21	860.311
17231033	Atf3		activating transcription factor 3	18.99	11511	26.49	8832	1.39494	0.12		1257.87	26501.4		16.3868	25.1141	36.4897	37.9549
17313100	Atf4		activating transcription factor 4	203.7	1332	202.8	1177	0.995582	0.93		13780.8	20518.1		2689.77	1513.46	1136.05	1545.73
17490391	Atf5		activating transcription factor 5	33.24	7508	33.79	7071	1.01655	0.78		4.63811	7.24122		208.346	53.8632	301.648	453.97
17229556	Atf6		activating transcription factor 6	217.25	1249	192.55	1257	0.886306	0.54		13345.5	2584.96		756.914	2765.53	2468.32	3104.86
17336660	Atf6b		activating transcription factor 6b	45.59	5803	37.73	6402	0.827594	0.53		15972.3	5540.26		268.431	338.71	500.314	342.338
17322263	Atf7		activating transcription factor 7	72.77	3817	36.61	6592	0.503092	0.04		866.111	1340.93		9.36388	8.92212	23.5156	25.3033
17463812	Atf7ip		activating transcription factor 7 interacting protein	385.61	649	284.37	791	0.737455	0.33		9284.49	5326.44		266.09	142.754	77.0338	78.1425
17527054	Atm		ataxia telangiectasia mutated homolog (human)	10.95	16597	10.55	17789	0.96347	0.33		2678.62	5199.13		314.47	247.837	171.096	332.664
17459153	Atoh1		atonal homolog 1 (Drosophila)	13.95	14233	13.83	15039	0.991398	0.88		19042.1	40.1514		386.26	1974.43	497.881	171.169
17233886	Atoh7		atonal homolog 7 (Drosophila)	31.62	7822	43.26	5675	1.36812	0.37		9.04026	0.576269		0.780323	0.330449	0.810882	0
17467706	Atoh8		atonal homolog 8 (Drosophila)	15.2	13391	15.53	13755	1.02171	0.9		436.718	3835.96		6.24259	1.3218	1.62176	0
17263004	Atox1		antioxidant 1 copper chaperone	899.4	227	423.68	501	0.47107	0.03		5616.32	4072.7		236.438	127.223	716.009	977.153
17518982	B230323A14Rik		RIKEN cDNA B230323A14 gene - ncRNA	9.75	17380	11.48	17094	1.17744	0.12		19.7966	68.1618		0	0	0	0
17357306	B3Gat3		beta-1,3-glucuronyltransferase 3 (glucuronosyltransferase I)	45.24	5836	55.54	4441	1.22767	0.27		4973.35	3386.37		154.504	87.8994	265.158	611
17422659	B930041F14Rik		RIKEN cDNA B930041F14 gene	24.04	9672	23.98	9624	0.997504	0.98		3559.64	5702.93		48.38	65.4289	134.606	136.935
17326895	Bach1		BTB and CNC homology 1	16.26	12738	13.54	15287	0.832718	0.13		4234.57	9913.57		3384.26	904.769	444.363	214.334
17412374	Bach2		BTB and CNC homology 2	16.97	12391	19.06	11729	1.12316	0.06		2315.04	987.072		4403.36	2582.46	1004.68	596.115
17506332	Banp		BTG3 associated nuclear protein	16.37	12680	13.83	15035	0.844838	0.24		34.0922	575.587		23.4097	22.801	9.73058	72.1888
17383441	Barhl1		BarH-like 1 (Drosophila)	47.52	5586	61.29	4000	1.28977	0.18		7.01333	0.5		176.353	2709.35	1826.92	1364.14
17450536	Barhl2		BarH-like 2 (Drosophila)	26.71	8940	27.39	8578	1.02546	0.76		0.833817	0.5		3.12129	3.30449	2.43265	5.95371
17287093	Barx1		BarH-like homeobox 1	23.2	9925	27.22	8632	1.17328	0.54		8.03139	3.84188		0	1.3218	0	0
17316175	Basp1		brain abundant, membrane attached signal protein 1	131.38	2124	68.05	3651	0.517963	0.02		6763.86	142521		34443.5	470.229	304.892	134.703
17277404	Batf		basic leucine zipper transcription factor, ATF-like	22.89	10029	22.19	10268	0.969419	0.56		59.0811	281.36		0	1.3218	1.62176	0
17356662	Batf2		basic leucine zipper transcription factor, ATF-like 2	11.43	16150	14.7	14350	1.28609	0.1		5.78427	54.4049		0	0	0	0.744214
17220787	Batf3		basic leucine zipper transcription factor, ATF-like 3	10.71	16777	13.41	15404	1.2521	0.14		109.731	5789.54		0.780323	1619.53	0	0
17281148	Baz1a		bromodomain adjacent to zinc finger domain 1A	10.92	16617	14.35	14605	1.3141	0.18		2100.72	1297.92		1154.1	436.853	228.669	168.192
17443231	Baz1b		bromodomain adjacent to zinc finger domain, 1B	87.81	3148	76.96	3215	0.876438	0.62		12681.9	19221		921.562	360.52	321.109	291.732
17238245	Baz2a		bromodomain adjacent to zinc finger domain, 2A	66.06	4177	46.28	5285	0.700575	0.06		14273.2	5774.78		1866.53	1831.02	1351.74	1686.39
17330875	Bbx		bobby sox homolog (Drosophila)	29.22	8346	17.6	12457	0.602327	0.02		4680.54	6287.58		2538.39	2514.39	1342.82	1280.79
17318326	BC024139		cDNA sequence BC024139	12.13	15555	12.16	16456	1.00247	0.9		0.758819	0.195092		0	0	0	0
17403451	Bcl10		B-cell CLL/lymphoma 10 (zinc finger protein)	48.62	5479	24.93	9280	0.512752	0.003		4636.47	2592.43		1914.91	2701.42	1848	1733.27
17247852	Bcl11a		B-cell CLL/lymphoma 11A (zinc finger protein)	9.03	17692	14.43	14547	1.59801	0.01		0.42606	0.363054		457.269	474.525	119.2	104.19
17283871	Bcl11b		B-cell CLL/lymphoma 11B (zinc finger protein)	10.38	17034	14.6	14409	1.40655	0.22		24.8623	4.2641		7982.71	18845.5	4241.72	2298.13
17226043	Bcl2		B-cell CLL/lymphoma 2 (zinc finger protein)	532.95	442	40.42	6015	0.075842	0		10.968	25.5292		168.55	341.354	183.259	218.799
17329433	Bcl6		B-cell leukemia/lymphoma 6	144.34	1916	22.51	10155	0.155951	0.006		158.268	452.694		52.2817	51.55	24.3265	39.4433
17265164	Bcl6b		B-cell CLL/lymphoma 6, member B	10.23	17112	12.8	15881	1.25122	0.21		78.9675	916.151		16.3868	0	1.62176	0
17231946	Bclaf1		BCL2-associated transcription factor 1	459.47	531	318.21	703	0.692559	0.07		6332.3	30121.8		5977.28	7924.16	3940.89	3115.28
17540243	Bcor		Bcl6 interacting corepressor	15.18	13403	18.66	11920	1.22925	0.4		7.86389	7.80212		1242.27	1693.88	1044.42	797.797
17295525	Bdp1		B double prime 1, subunit of RNA polymerase III transcription initiation factor IIIB	169.02	1628	128.05	1941	0.757603	0.32		2711.02	1948.85		4050.66	5435.88	2552.66	2209.57
17544734	Bex1		brain expressed gene 1	46.94	5653	59.12	4169	1.25948	0.56		3818.03	917.364		565.734	633.801	382.736	162.239
17461414	Bhlhe40		basic helix-loop-helix family, member e40	15.26	13349	12.79	15886	0.838139	0.22		1806.44	24883.8		0	4.62628	474.366	2109.1
17472760	Bhlhe41		basic helix-loop-helix family, member e41	24.07	9662	41.54	5865	1.7258	0.009		158.297	1600.36		0	0	0	0
17229166	Blzf1		basic leucine zipper nuclear factor 1	66.71	4135	49.93	4921	0.748463	0.12		3.6256	2.16193		146.701	608.356	634.92	877.428
17367295	Bmi1		B lymphoma Mo-MLV insertion region 1	32.77	7611	30.14	7849	0.919744	0.41		5868.37	4243.91		1320.31	1741.13	743.579	849.148
17305042	Bmpr1a		bone morphogenetic protein receptor, type 1A	118.32	2365	61.62	3983	0.520791	0.04		12697.4	20399.6		5658.12	3311.1	3203.79	2465.58
17368171	Bmyc		brain expressed myelocytomatosis oncogene	69.98	3971	125.01	1983	1.78637	0.26		3360.53	2567.37		53.8423	128.545	294.35	261.219
17220533	Bpnt1		bisphosphate 3'-nucleotidase 1	52.3	5151	47.68	5126	0.911663	0.67		4497.41	873.905		2846.62	5016.21	7310.1	7524
17271051	Bptf		bromodomain PHD finger transcription factor	145.77	1887	145.7	1675	0.99952	1		12260.6	13635.6		1158.78	2013.42	764.661	622.163
17511509	Brd7		bromodomain containing 7	151.29	1813	136.99	1797	0.90548	0.61		5871.25	4630.4		310.569	333.753	339.759	242.614
17353462	Brd8		bromodomain containing 8	93.47	2964	84.82	2901	0.907457	0.69		6507.22	9672.26		618.016	814.556	932.514	840.218
17284290	Brf1		BRF1 homolog, subunit of RNA polymerase III transcription initiation factor IIIB	31.13	7931	24.76	9337	0.795374	0.42		6145.88	4205.31		168.55	87.5689	145.959	107.167
17356344	Brms1		breast cancer metastasis-suppressor 1	41.53	6268	49.14	4991	1.18324	0.44		1851.58	1082.47		49.9407	23.7923	37.3006	64.0024
17461606	Brpf1		bromodomain and PHD finger containing, 1	25.16	9344	20.88	10831	0.829889	0.02		4257.28	3521.96		21.8491	12.5571	24.3265	11.9074
17516385	Bsx		brain specific homeobox	11.49	16094	12.29	16357	1.06963	0.29		0.270868	0.146739		0	5.28718	0.810882	0
17358962	Btaf1		BTAF1 RNA polymerase II, B-TFIID transcription factor-associated, (Mot1 homolog, S. cerevisiae)	100.57	2784	91.37	2676	0.908521	0.62		8131.66	2632.34		345.683	713.109	462.203	367.642
17236102	Btbd11		BTB (POZ) domain containing 11	11.14	16427	12.06	16556	1.08259	0.41		1280.2	151.633		623.478	2416.57	743.579	828.31
17295362	Btf3		basic transcription factor 3	92.77	2988	69.48	3583	0.748949	0.08		13.995	35.029		6932.39	6794.03	6021.61	5535.46
17428116	Btf3l4		basic transcription factor 3-like 4	127.21	2200	105.09	2339	0.826114	0.24		8328.63	6292.71		5477.87	5511.89	4138.74	3197.89
17227089	Btg2		B cell translocation gene 2, anti-proliferative	240.61	1100	80.47	3076	0.334442	0.004		24691.7	9737.11		1297.68	2658.46	2141.54	1631.32
17247471	C1d		nuclear DNA binding protein	9.83	17331	11.59	16977	1.17904	0.42		2628.36	3199.17		7857.86	5234.31	4706.36	5909.06
17395398	C330013J21Rik		RIKEN cDNA C330013J21 gene	10.25	17103	11.45	17122	1.11707	0.77		2539.6	2939.42		0	0	0	0
17351001	Camk2a		calcium/calmodulin-dependent protein kinase II alpha	11.54	16045	16.53	13087	1.43241	0.32		3.32945	22.1705		7.02291	4.29583	12.1632	13.3959
17265340	Camta2		calmodulin binding transcription activator 2	75.45	3678	76.2	3253	1.00994	0.96		1.08347	2.34783		9.36388	18.8356	89.197	184.565
17454627	Card11		caspase recruitment domain family, member 11	9.66	17424	11.76	16812	1.21739	0.07		11.4569	137.438		0	0	0	0
17382920	Card9		caspase recruitment domain family, member 9	14.19	14034	15.98	13459	1.12615	0.45		105.895	106.198		0	0.991347	0	0.744214
17213349	Carf		calcium response factor	82.01	3395	118.87	2077	1.44946	0.37		897.813	507.498		14.8261	20.4878	40.5441	6.69793
17327995	Carhsp1		calcium regulated heat stable protein 1	23.91	9714	33.35	7158	1.39481	0.06		7492.1	7832.67		2813.07	274.603	864.4	890.824
17515248	Carm1		coactivator-associated arginine methyltransferase 1	43.12	6062	35.6	6774	0.825603	0.32		63.2919	313.373		3.90162	0.660898	0	4.46528
17334275	Caskin1		CASK interacting protein 1	15.63	13116	16.64	13024	1.06462	0.4		3914.52	5854.7		42.9178	22.801	20.272	46.1413
17421735	Casz1		castor zinc finger 1	12.56	15226	8.52	18078	0.678344	0.09		166.428	6.18966		568.075	5796.07	5041.25	4458.59
17388803	Cat		catalase	95.06	2921	42.22	5786	0.444141	0.02		7417	9708.35		1464.67	1954.27	1937.2	1876.91
17456161	Cav1		caveolin 1, caveolae protein	25.13	9356	23.3	9860	0.927179	0.64		4876.61	140884		32.7736	87.5689	155.689	236.66
17378216	Cbfa2t2		core-binding factor, runt domain, alpha subunit 2; translocated to, 2	11.76	15870	13.9	14979	1.18197	0.2		7406.99	4808.5		579	395.547	218.938	183.821
17513806	Cbfa2t3		core-binding factor, runt domain, alpha subunit 2; translocated to, 3	21.09	10654	25.98	8971	1.23186	0.12		0.42606	0.363054		239.559	291.456	116.767	80.3751
17504649	Cbfb		core binding factor beta	23.46	9840	14.77	14292	0.629582	0.03		0.155192	0.0481691		5780.63	1671.08	1106.85	677.235
17258947	Cbx2		chromobox homolog 2 (Drosophila Pc class)	36.14	6998	41.37	5888	1.14471	0.12		4423.17	4745.3		167.77	37.3407	11.3523	16.3727
17548912	Cbx3		chromobox homolog 3 (Drosophila HP1 gamma)	170.01	1613	265.9	867	1.56403	0.39		8524.83	7759.82		53787.7	42694	25721.2	20227.7
17258955	Cbx4		chromobox homolog 4 (Drosophila Pc class)	36.58	6941	37.76	6395	1.03226	0.58		4714.61	4307.71		167.77	388.277	282.998	317.779
17322327	Cbx5		chromobox homolog 5 (Drosophila Pc class)	305.88	824	91.3	2682	0.298483	0.02		2.9226	3.88343		8474.31	2391.13	1479.86	903.476
17272845	Cbx8		chromobox homolog 8 (Drosophila Pc class)	11.85	15812	10.59	17778	0.893671	0.27		553.429	413.797		49.9407	39.3234	51.8964	117.586
17511038	Cc2d1a		coiled-coil and C2 domain containing 1A	30.82	7987	27.47	8548	0.891304	0.13		3012.2	5201.37		10.1442	5.94808	6.48705	8.18635
17416714	Cc2d1b		coiled-coil and C2 domain containing 1B	33.44	7466	36.35	6634	1.08702	0.27		4118.2	5629.18		14.8261	33.0449	41.355	68.4677
17539854	Ccdc22		coiled-coil domain containing 22	49.33	5410	38.19	6330	0.774174	0.06		1671.96	1575.11		2.34097	3.30449	13.785	15.6285
17412123	Ccnc		cyclin C	40.81	6369	25.32	9155	0.620436	0.07		84.446	46.4201		4347.18	6093.48	3779.52	2435.81
17288970	Ccnh		cyclin H	63.98	4299	63.33	3881	0.989841	0.98		2157.38	1716.11		325.395	375.39	281.376	201.682
17278512	Ccnk		cyclin K	81.34	3418	88.29	2792	1.08544	0.79		4795.85	3570.28		172.451	107.396	196.233	194.984
17321248	Ccnt1		cyclin T1	30.68	8017	18.83	11843	0.613755	0.05		1471.7	871.178		52.2817	30.4013	63.2488	20.838
17216792	Ccnt2		cyclin T2	91.75	3018	86.05	2861	0.937875	0.13		7690.82	2990.71		1175.95	1113.28	488.962	419.737
17379659	Cd40		CD40 antigen	12.05	15620	14.09	14827	1.16929	0.06		65.0931	174.459		0	0	0	0
17345152	Cdc5l		cell division cycle 5-like (S. pombe)	119.73	2343	93.5	2617	0.780924	0.14		6104.31	4132		433.86	472.872	484.907	263.452
17512677	Cdh1		cadherin 1, type 1, E-cadherin (epithelial)	174.8	1577	122.75	2018	0.702231	0.1		76876.9	7460.03		648.449	16400.2	8457.5	4679.62
17246299	Cdk2		cyclin-dependent kinase 2	11.61	16004	10.11	17882	0.870801	0.31		35.0793	793.469		684.343	115.988	87.5752	34.9781
17237899	Cdk4		cyclin-dependent kinase 4	81.7	3406	60.36	4074	0.7388	0.33		27854.7	24754.8		966.821	317.561	270.024	264.94
17295718	Cdk7		cyclin-dependent kinase 7 (homolog of Xenopus MO15 cdk-activating kinase)	38.4	6659	49.3	4976	1.28385	0.61		5842.41	7493.48		2503.28	2394.76	3107.3	2833.22
17383965	Cdk9		cyclin-dependent kinase 9 (CDC2-related kinase)	24.49	9526	24.16	9567	0.986525	0.95		9785.61	7958.52		435.42	718.065	772.77	1086.55
17427147	Cdkn2a		cyclin-dependent kinase inhibitor 2A	15.34	13292	17.01	12810	1.10887	0.54		1.18488	1.14096		0	0.330449	0	0
17427155	Cdkn2b		cyclin-dependent kinase inhibitor 2B (p15, inhibits CDK4)	29.44	8297	33	7218	1.12092	0.28		142.677	8.32249		0	18.5051	4.86529	1.48843
17524698	Cdkn2d		cyclin-dependent kinase inhibitor 2D (p19, inhibits CDK4)	121.12	2311	118.24	2088	0.976222	0.95		1357.63	194.518		1.56065	1.3218	5.67617	7.44214
17354698	Cdx1		caudal type homeo box 1	8.86	17759	11.95	16644	1.34876	0.22		8.34758	26.6102		0	1.3218	0	0.744214
17455307	Cdx2		caudal type homeo box 2	12.15	15542	13.69	15179	1.12675	0.04		8.34758	26.6102		0	0.330449	0.810882	0.744214
17379938	Cebpb		CCAAT/enhancer binding protein (C/EBP), beta	25.67	9193	22.01	10344	0.857421	0.26		884.039	1348.39		24.9703	171.833	109.469	41.676
17306472	Cebpe		CCAAT/enhancer binding protein (C/EBP), eplison	9.83	17329	11.9	16699	1.21058	0.09		4.68666	43.9296		1.56065	0.660898	0.810882	2.23264
17489707	Cebpg		CCAAT/enhancer binding protein (C/EBP), gamma	57.58	4728	113.43	2167	1.96995	0.17		2850.91	2337.42		1386.63	812.904	368.951	744.958
17339858	Cebpz		CCAAT/enhancer binding protein zeta	120.26	2331	86.89	2836	0.722518	0.06		3288.03	2451.3		500.187	509.552	508.423	417.504
17470433	Cecr6		cat eye syndrome chromosome region, candidate 6 homolog (human)	15.46	13221	15.64	13675	1.01164	0.91		379.297	805.474		7.80323	6.93943	0.810882	0
17463056	Chd4		chromodomain helicase DNA binding protein 4	172.89	1591	143.56	1712	0.830355	0.28		62949	30839.4		2160.72	4632.89	2238.84	2416.46
17411647	Chd7		chromodomain helicase DNA binding protein 7	59.8	4568	41.17	5913	0.688462	0.04		10657.9	3942.99		294.182	192.982	130.552	73.6772
17376618	Chgb		chromogranin B	18.99	11510	29.12	8113	1.53344	0.43		4357.93	92.6762		53.062	309.631	440.309	349.781
17446269	Chpf2		chondroitin polymerizing factor 2	28.84	9129	22.62	9075	0.784327	0.06		4245.66	7123.56		10.1442	3.30449	13.785	2.23264
17312089	Chrac1		chromatin accessibility complex 1	57.82	4712	50.47	4889	0.872881	0.52		2922.16	2522.2		72.5701	64.4375	83.5208	148.099
17391247	Ciao1		cytosolic iron-sulfur assembly component 1	53.65	5025	67.49	3683	1.25797	0.62		3823.98	2323.71		197.422	289.143	246.508	270.894
17475193	Cic		capicua homolog (Drosophila)	46.96	5649	37.79	6393	0.804727	0.15		1.02262	2.18826		109.245	89.5516	113.523	141.401
17322842	Ciita		class II, major histocompatibility complex, transactivator	26.97	8884	27.39	8577	1.01557	0.51		50.7024	114.101		5.46226	1.98269	4.86529	5.2095
17543664	Cited1		Cbp/p300-interacting transactivator with Glu/Asp-rich carboxy-terminal domain 1	32.88	7581	34.26	6960	1.04197	0.76		549.001	5798.05		0	2.31314	0.810882	5.95371
17231784	Cited2		Cbp/p300-interacting transactivator, with Glu/Asp-rich carboxy-terminal domain, 2	196.87	1382	190.6	1271	0.968152	0.81		7494.35	4032.5		12258.9	6447.06	4515.8	4498.03
17418035	Cited4		Cbp/p300-interacting transactivator, with Glu/Asp-rich carboxy-terminal domain, 4	17.42	12202	18.23	12122	1.0465	0.89		420.254	257.776		3.12129	2.64359	2.43265	5.2095
17448960	Clock		circadian locomoter output cycles kaput	216.09	1256	159.92	1505	0.740062	0.25		2840.09	2898.74		1237.59	534.336	357.599	251.544
17387504	Clp1		cardiac lineage protein 1	15.17	13414	13.97	14914	0.920897	0.23		1192.66	768.804		36.6752	49.2369	19.4612	28.2801
17301452	Clu		clusterin	106.18	2650	321.03	694	3.02345	0		91999.4	65518.4		231.756	901.464	4279.02	4327.6
17468417	Cml3		camello-like 3	16.47	12626	14.83	14251	0.900425	0.6		8.74115	117.84		5.46226	81.2904	0	2.23264
17508868	Cnot7		CCR4-NOT transcription complex, subunit 7	77.85	3575	57.17	4310	0.734361	0.1		5884.92	2866.06		1864.19	1408.7	956.03	715.934
17249950	Cnot8		CCR4-NOT transcription complex, subunit 8	59	4621	66.03	3754	1.11915	0.58		8821.94	4305.39		252.044	476.177	452.472	822.356
17261016	Commd1		copper metabolism (Murr1) domain containing 1	45.98	5760	31.95	7432	0.694867	0.05		2722.53	3233.17		151.383	131.849	152.446	260.475
17309143	Commd6		copper metabolism (Murr1) domain containing 6	217.18	1250	164.59	1456	0.757851	0.4		3.10504	3.60219		326.175	526.405	651.949	786.634
17393076	Commd7		copper metabolism (Murr1) domain containing 7	30.54	8048	25.3	9160	0.828422	0.41		1.58253	2.26225		214.589	159.276	149.202	228.474
17391018	Cops2		COP9 (constitutive photomorphogenic) homolog, subunit 2 (Arabidopsis thaliana)	216.99	1251	160.17	1503	0.738145	0.06		10921.6	6476.53		9434.11	13538.5	8352.08	5801.89
17221215	Cops5		COP9 (constitutive photomorphogenic) homolog, subunit 5 (Arabidopsis thaliana)	285.85	884	181.05	1333	0.633374	0.08		6393.1	5023.71		580.561	643.714	635.731	671.281
17213676	Creb1		cAMP responsive element binding protein 1	118.04	2373	100.99	2438	0.855557	0.67		3.06785	6.56478		3730.73	1935.44	1320.93	867.753
17413369	Creb3		cAMP responsive element binding protein 3	24.52	9511	18.22	12128	0.743067	0.18		2766.29	3567.96		34.3342	19.8269	34.057	32.7454
17388332	Creb3l1		cAMP responsive element binding protein 3-like 1	20.26	11001	17.55	12482	0.866239	0.35		5192.04	20107.1		0	98.8042	132.174	169.681
17465906	Creb3l2		cAMP responsive element binding protein 3-like 2	47.26	5618	41.15	5916	0.870715	0.22		11252.6	11927.8		23.4097	45.2715	39.7332	26.7917
17243183	Creb3l3		cAMP responsive element binding protein 3-like 3	22.04	10322	23.4	9826	1.06171	0.39		33.1706	55.2346		0	0.991347	0.810882	0.744214
17407246	Creb3l4		cAMP responsive element binding protein 3-like 4	56.73	4784	21.07	10757	0.371408	0.009		737.539	188.775		222.392	138.128	161.365	30.5128
17458682	Creb5		cAMP responsive element binding protein 5	27.1	8848	28.43	8310	1.04908	0.73		1158.51	16178.3		99.8814	16.8529	7.29794	10.419
17327681	Crebbp		CREB binding protein	232.9	1153	227.21	1042	0.975569	0.9		8991.55	17948.1		273.893	133.171	144.337	98.2362
17463709	Crebl2		cAMP responsive element binding protein-like 2	97	2862	86.56	2845	0.892371	0.52		841.496	399.04		5.46226	5.94808	3.24353	19.3496
17334956	Crebrf		CREB3 regulator factor (RIKEN cDNA A930001N09Rik gene)	85.29	#N/A	70.56	#N/A	0.827295	0.4		841.496	399.04		489.263	638.758	312.189	182.332
17480131	Crebzf		CREB/ATF bZIP transcription factor	77.42	3590	45.85	5347	0.592224	0.04		4782.95	6759.67		2858.32	3747.29	1947.74	1409.54
17219005	Creg1		cellular repressor of E1A-stimulated genes 1	46.72	5690	77.84	3179	1.6661	0.17		2251.87	2777.95		24.19	180.095	325.974	402.62
17352371	Crem		cAMP responsive element modulator	21.62	10472	20.71	10898	0.957909	0.37		1.62521	5.28261		63.2062	24.4532	25.9482	179.356
17510040	Crtc1		CREB regulated transcription coactivator 1	25.29	9298	17.62	12448	0.696718	0.02		11931	14357.8		35.1145	12.8875	78.6555	79.6309
17399679	Crtc2		CREB regulated transcription coactivator 2	92.82	2986	58.06	4241	0.625512	0.07		4779.2	7426.34		5.46226	15.2006	17.8394	15.6285
17492644	Crtc3		CREB regulated transcription coactivator 3	29.58	8277	35.63	6770	1.20453	0.61		4462.27	10937.9		139.678	119.292	97.3058	91.5383
17243644	Cry1		cryptochrome 1 (photolyase-like)	24.44	9544	20.43	11029	0.835925	0.19		2769.89	2757.67		451.027	536.318	304.081	410.806
17388389	Cry2		cryptochrome 2 (photolyase-like)	67.67	4083	36.75	6563	0.543077	0.09		14.4457	97.83		123.291	85.5862	215.695	345.315
17471867	Csda		cold shock domain protein A	659.97	333	444.7	467	0.673819	0.1		494.386	322.509		0	0	0	0
17344221	Csnk2b		casein kinase 2, beta polypeptide	465.96	522	292.47	773	0.627672	0.1		10320.9	6397.46		916.88	447.428	1248.76	1315.77
17532257	Csrnp1		cysteine-serine-rich nuclear protein 1	20.68	10806	17.04	12783	0.823985	0.11		1774.06	3996.53		28.0916	136.806	105.415	104.934
17321714	Csrnp2		cysteine-serine-rich nuclear protein 2	22.13	10288	24.61	9402	1.11207	0.14		2486.71	3391.6		4781.82	1919.58	1319.3	1417.73
17447089	Ctbp1		C-terminal binding protein 1	61.39	4465	44.71	5483	0.728295	0.04		0.42606	0.363054		1911.01	1871	1916.92	2447.72
17497153	Ctbp2		C-terminal binding protein 2	26.88	8902	23.91	9650	0.889509	0.13		266.118	413.342		3417.04	3153.8	2633.74	2506.51
17504861	Ctcf		CCCTC-binding factor	76.29	3643	55.03	4473	0.721327	0.13		7513.3	8307.64		3087.74	2293.31	1454.72	1260.7
17523257	Ctnnb1		catenin (cadherin-associated protein), beta 1	46.76	5685	42.83	5725	0.915954	0.38		4.7933	7.8943		192818	140936	69484.5	89231.2
17433166	Ctnnbip1		catenin, beta interacting protein 1	21.39	10544	21.33	10639	0.997195	0.99		4.51433	29.2468		2791.22	5690.33	3542.74	1717.65
17378754	Ctnnbl1		catenin, beta like 1	26.07	9094	22.44	10179	0.860759	0.22		4391.69	5541.65		92.0781	39.3234	77.8446	48.3739
17453726	Cux1		cut-like homeobox 1	96.36	2883	72.95	3401	0.757057	0.19		4378.31	6744.5		213.028	162.581	77.0338	143.633
17452311	Cux2		cut-like homeobox 2	22.18	10275	21.11	10739	0.951758	0.47		3779.68	1306.67		24.19	14.2093	9.73058	13.3959
17351708	Cxxc1		CXXC finger 1 (PHD domain)	37.6	6774	33.23	7181	0.883777	0.71		6927.29	10284.8		130.314	88.8907	55.9508	49.1181
17503681	Cyld		cylindromatosis (turban tumor syndrome)	183.59	1493	120.21	2056	0.654774	0.05		1.255	0.5		3036.24	24635	18812.5	18389.5
17437043	Cytl1		cytokine-like 1	14.54	13809	18.39	12047	1.26479	0.41		1134.07	42917.4		0.780323	2.97404	4.86529	11.1632
17373508	D930015M05Rik		RIKEN cDNA D930015M05 gene - ncRNA	30.86	7981	25.01	9254	0.810434	0.31		3305.57	9832.11		0	0	0	0
17370234	Dab2ip		disabled 2 interacting protein	32.35	7686	28.45	8301	0.879444	0.12		2.43061	4.27097		702.291	114.666	663.301	677.979
17309041	Dach1		dachshund 1 (Drosophila)	46.59	5703	33.56	7106	0.720326	0.03		26.9243	9.98267		16800.4	24628.4	6203.25	2167.9
17310808	Dap		death-associated protein	147.52	1867	66.67	3721	0.451939	0		8862.11	3772.51		181.035	544.249	599.242	462.901
17336213	Daxx		Fas death domain-associated protein	49.39	5407	27.12	8659	0.549099	0.02		1.34007	1.63493		78.8126	59.8112	70.5467	57.3045
17315045	Dazap2		DAZ associated protein 2	448.14	547	378.81	576	0.845294	0.67		12208.2	11766.4		870.841	918.648	600.863	528.392
17477979	Dbp		D site albumin promoter binding protein	84.6	3278	59.12	4168	0.698818	0.006		875.103	2005.51		6.24259	9.58302	47.0311	452.482
17298171	Dcp1a		decapping mRNA 1A	45.59	5800	42.04	5803	0.922132	0.87		6380.5	5108.38		581.341	601.086	433.011	605.79
17237978	Ddit3		DNA-damage inducible transcript 3	86.71	3186	78.11	3171	0.900819	0.82		1008.18	901.309		37.4555	18.8356	104.604	71.4445
17229481	Ddr2		discoidin domain receptor tyrosine kinase 2	8.99	17711	13.9	14984	1.54616	0.21		9654.47	322368		103.783	90.2125	189.746	195.728
17408829	Ddx20		DEAD (Asp-Glu-Ala-Asp) box polypeptide 20	33.89	7381	56.61	4354	1.6704	0.42		1991.31	1458.44		106.904	61.4635	45.4094	14.8843
17441701	Ddx54		DEAD (Asp-Glu-Ala-Asp) box polypeptide 54	57.58	4729	56.02	4396	0.972907	0.81		9729.72	6376.08		149.042	46.9237	57.5726	219.543
17423987	Ddx58		DEAD (Asp-Glu-Ala-Asp) box polypeptide 58	29.17	8355	25.52	9094	0.874871	0.12		1068.92	2983.89		21.0687	64.1071	201.91	391.457
17497854	Deaf1		deformed epidermal autoregulatory factor 1 (Drosophila)	42	6203	38.31	6318	0.912143	0.06		7.96519	97.14		36.6752	30.4013	28.3809	43.9086
17219286	Dedd		death effector domain-containing	17.06	12350	20.59	10958	1.20692	0.58		5.9294	18.5291		1988.26	981.103	1266.6	1411.03
17548599	Dedd2		death effector domain-containing DNA binding protein 2	42.41	6156	33.24	7177	0.783777	0.11		2503.35	774.442		19.5081	17.5138	61.627	66.9793
17292276	Dek		DEK oncogene (DNA binding)	87.17	3172	93.15	2627	1.0686	0.53		5878.3	8319.09		9683.81	5373.1	3698.43	3020.76
17450802	Dgkq		diacylglycerol kinase, theta	11.26	16302	11.32	17256	1.00533	0.96		2750.87	2052.38		4.68194	21.8096	8.9197	21.5822
17265432	Dhx33		DEAH (Asp-Glu-Ala-His) box polypeptide 33	25.35	9280	24.14	9574	0.952268	0.65		8405.88	4310.57		393.283	741.197	848.993	1145.35
17228204	Dhx9		DEAH (Asp-Glu-Ala-His) box helicase 9	207.02	1309	242.67	962	1.17221	0.43		24263.4	12590.3		2969.13	3539.11	2179.65	1216.05
17395658	Dido1		death inducer-obliterator 1	46.15	5747	28.84	8192	0.624919	0.05		711.871	1182.66		933.267	683.699	392.467	320.012
17242046	Dip2a		DIP2 disco-interacting protein 2 homolog A	23.58	9809	25.9	8994	1.09839	0.28		5202.16	12539.9		133.435	185.051	100.549	107.167
17314929	Dip2b		DIP2 disco-interacting protein 2 homolog B	25.59	9207	26.33	8873	1.02892	0.8		237.015	229.096		2232.5	1301.64	1054.96	937.71
17386433	Dlx2		distal-less homeobox 2	16.39	12664	19.38	11568	1.18243	0.18		248.648	6834.42		387.821	105.083	40.5441	2.97686
17255352	Dlx3		distal-less homeobox 3	19.14	11450	28.82	8198	1.50575	0.01		100.321	164.725		330.077	24.7837	17.8394	24.5591
17268169	Dlx4		distal-less homeobox 4	9.95	17261	13.92	14958	1.39899	0.34		3.94118	4.63636		0	2.97404	0	0
17428885	Dmap1		DNA methyltransferase 1-associated protein 1	16.31	12709	16.9	12871	1.03617	0.74		2520.85	2838.57		150.602	22.1401	26.7591	14.1401
17428501	Dmbx1		diencephalon/mesencephalon homeobox 1	11.34	16222	11.72	16859	1.03351	0.58		0.981938	0.752619		15.6065	2.97404	4.05441	1.48843
17416921	Dmrta2		doublesex and mab-3 related transcription factor like family A2	17.29	12243	26.32	8882	1.52227	0.06		38.6762	63.962		4.68194	0.660898	1.62176	5.2095
17543753	Dmrtc1a		doublesex and mab-3 related transcription factor like family C1a	19.41	11335	18.76	11875	0.966512	0.54		3.74044	1.9417		0.780323	23.1314	26.7591	4.46528
17475101	Dmrtc2		doublesex and mab-3 related transcription factor like family C2	30.09	8152	37.49	6441	1.24593	0.2		0.758819	0.195092		1.56065	0.330449	0.810882	0.744214
17445568	Dmtf1		cyclin D binding myb-like transcription factor 1	62.15	4417	43.33	5663	0.697184	0.08		65.4517	76.9383		638.304	373.077	264.347	483.739
17322545	Dnaja3		DnaJ (Hsp40) homolog, subfamily A, member 3	48.11	5527	36.82	6552	0.765329	0.23		12.7873	28.1404		2622.67	2079.18	3110.54	4032.9
17524535	Dnmt1		DNA methyltransferase (cytosine-5) 1	96.38	2881	92.78	2640	0.962648	0.66		3467	5512.55		577.439	638.097	321.109	242.614
17273652	Dnmt3a		DNA methyltransferase 3A	31.39	7876	28.5	8286	0.907932	0.23		5052.86	9573.61		3940.63	3674.59	8368.3	10605
17235408	Dot1l		DOT1-like, histone H3 methyltransferase (S. cerevisiae)	51.06	5256	38.54	6282	0.754798	0.05		7033.77	6252.15		182.596	146.719	342.192	405.597
17361833	Dpf2		D4, zinc and double PHD fingers family 2	61.72	4450	64.96	3798	1.0525	0.74		11539.1	9504.34		630.501	136.806	163.798	194.984
17282403	Dpf3		D4, zinc and double PHD fingers, family 3	87.43	3157	56.71	4342	0.648633	0.2		764.431	38.1436		0	4.62628	8.9197	14.8843
17440194	Dr1		down-regulator of transcription 1	60.16	4546	84.52	2913	1.40492	0.39		4770.11	3453.27		2674.17	2150.23	1432.83	741.237
17361589	Drap1		Dr1 associated protein 1 (negative cofactor 2 alpha)	148.21	1854	75.11	3315	0.506781	0.02		8806.91	9496.03		335.539	129.536	263.537	328.943
17259748	Drg1		developmentally regulated GTP binding protein 1	80.99	3434	95.35	2572	1.17731	0.06		5584.73	5168.15		2473.62	997.295	1331.47	1585.18
17251875	Dvl2		dishevelled 2, dsh homolog	25.23	9316	24.72	9357	0.979786	0.7		4763.55	9612.96		263.749	1130.14	158.122	107.911
17393160	E2f1		E2F transcription factor 1	12.62	15180	13.21	15571	1.04675	0.6		1156.29	2589.72		124.071	15.2006	15.4068	43.1644
17420024	E2f2		E2F transcription factor 2	12.93	14932	12.34	16312	0.95437	0.78		1802.59	394.07		135.776	66.0898	103.793	122.051
17291559	E2f3		E2F transcription factor 3	38.53	6647	13.51	15323	0.350636	0.002		3076.91	2827.96		3856.36	3311.1	2049.91	1858.3
17504715	E2f4		E2F transcription factor 4	27.59	8727	24.31	9517	0.881116	0.41		5806.11	5004.61		112.367	107.065	98.9276	90.0499
17396132	E2f5		E2F transcription factor 5	136.86	2033	98.62	2495	0.72059	0.3		1488.08	1768.23		185.717	316.9	201.91	264.94
17274202	E2f6		E2F transcription factor 6	14.39	13903	15.76	13590	1.09521	0.8		6.78095	0.776762		190.399	99.4651	115.956	139.168
17341856	E4f1		E4F transcription factor 1	19.58	11273	20.17	11144	1.03013	0.9		2220.12	4805.16		11.7048	3.63494	11.3523	18.6053
17298451	Eaf1		ELL associated factor 1	65.85	4192	42.87	5721	0.651025	0.003		3171.36	3460.95		2061.61	1555.09	1021.71	1025.53
17248691	Ebf1		early B-cell factor 1	224.85	1201	154.19	1582	0.685746	0.04		11402.6	10229.3		958.237	1156.57	430.578	509.787
17301536	Ebf2		early B-cell factor 2	9.63	17439	11.22	17363	1.16511	0.35		1948.52	102357		358.168	1.98269	2.43265	0
17497366	Ebf3		early B-cell factor 3	41.71	6240	39.27	6200	0.941501	0.23		0.596556	0.496144		5242.21	535.327	592.755	170.425
17376278	Ebf4		early B-cell factor 4	17.85	12003	19.83	11311	1.11092	0.22		3642.99	4320.85		9.36388	31.3926	33.2462	22.3264
17524914	Ecsit		ECSIT signalling integrator	68.76	4024	66.05	3753	0.960588	0.8		2350.13	1519.18		33.5539	49.8978	79.4664	122.795
17493250	Eed		embryonic ectoderm development	108.09	2599	99	2485	0.915903	0.53		1828.8	1559.57		361.29	220.74	175.15	229.218
17370522	Eef1a1		eukaryotic translation elongation factor 1 alpha 1	1510.56	113	1688.32	71	1.11768	0.66		1.13254e+06	1.47092e+06		36519.1	36580.7	28421.4	22758.1
17514135	Egln1		egl-9 family hypoxia-inducible factor 1	49.08	5431	40.02	6090	0.815403	0.54		7642.38	9159.03		469.755	1290.4	291.917	506.065
17349514	Egr1		early growth response 1	84.54	3283	24.69	9367	0.292051	0.002		86735.9	414673		18501.5	73458.8	19501.7	13120.5
17233993	Egr2		early growth response 2	11.18	16382	12.35	16306	1.10465	0.48		3667.85	17083.5		1822.05	10025.8	2323.18	1325.44
17301718	Egr3		early growth response 3	11.76	15869	14.09	14828	1.19813	0.12		507.294	2117.04		0	0	0.810882	0
17468405	Egr4		early growth response 4	12.26	15460	12.77	15905	1.0416	0.82		178.066	24.5629		7.02291	381.999	25.1373	10.419
17302238	Elf1		E74-like factor 1	144.56	1910	85.34	2880	0.590343	0.19		2445.94	2337.79		345.683	498.978	1687.44	1610.48
17405099	Elf2		E74-like factor 2	22.07	10311	23.47	9803	1.06343	0.48		6468.85	6435.55		636.744	352.258	291.917	247.823
17541404	Elf4		E74-like factor 4 (ets domain transcription factor)	10.63	16854	11.32	17258	1.06491	0.29		248.649	5446.11		0.780323	0.330449	0	4.46528
17540535	Elk1		ELK1, member of ETS oncogene family	55.61	4866	41.51	5868	0.746448	0.27		2859.54	5065.1		405.768	90.2125	282.998	294.709
17244341	Elk3		ELK3, member of ETS oncogene family	33.57	7439	31.53	7532	0.939231	0.42		3559.46	8843.81		277.795	665.854	622.757	340.106
17217145	Elk4		ELK4, member of ETS oncogene family	39.42	6536	37.63	6418	0.954592	0.77		1217.14	2422.09		115.488	91.2039	95.684	48.3739
17501962	Ell		elongation factor RNA polymerase II	23.04	9973	31.82	7468	1.38108	0.45		3160.82	7063.14		64.7668	70.3856	107.036	142.145
17288699	Ell2		elongation factor RNA polymerase II 2	171.26	1608	185.86	1301	1.08525	0.79		1128.56	246.936		330.077	1573.27	1363.9	1992.26
17389051	Elp4		elongator acetyltransferase complex subunit 4	21.51	10510	18.22	12131	0.847048	0.56		2108.66	1450.31		735.845	538.962	344.625	154.052
17460261	Emx1		empty spiracles homolog 1 (Drosophila)	14.71	13716	23.11	9933	1.57104	0.31		447.102	1.43798		0.780323	0	5.67617	0
17360845	Emx2		empty spiracles homolog 2 (Drosophila)	34.43	7292	46.05	5317	1.3375	0.18		1798.08	70.9444		268.431	2749	2984.86	3788.05
17317056	Enpp2		ectonucleotide pyrophosphatase/phosphodiesterase 2	44.56	5902	32.81	7253	0.736311	0.09		1961.67	78179.7		82.7143	134.823	148.391	83.352
17311343	Eny2		enhancer of yellow 2 homolog (Drosophila)	744.45	285	277.77	815	0.373121	0.01		3862.42	3754.67		2680.41	2924.14	1120.64	940.686
17313284	Ep300		E1A binding protein p300	128.19	2182	112.74	2187	0.879476	0.18		10133.1	12168.9		1275.05	839.671	609.783	341.594
17340197	Epas1		endothelial PAS domain protein 1	29.04	8392	15.56	13729	0.535813	0.03		2343.46	52793.1		28.0916	8.59167	65.6814	119.818
17473495	Epn1		epsin 1	87.7	3150	85.81	2869	0.978449	0.86		17455.6	14213.1		167.77	93.1866	116.767	245.591
17474593	Ercc2		excision repair cross-complementing rodent repair deficiency, complementation group 2	15.98	12907	15.31	13909	0.958073	0.7		4002.04	4225.27		36.6752	31.7231	38.9223	44.6528
17349262	Ercc3		excision repair cross-complementing rodent repair deficiency, complementation group 3	95.24	2915	75.49	3301	0.792629	0.36		5402.52	3034.85		59.3046	79.3077	112.713	113.865
17487898	Erf		Ets2 repressor factor	25.29	9296	31.45	7553	1.24357	0.8		6314.32	10856.5		66.3275	16.8529	9.73058	12.6516
17231461	Esr1		estrogen receptor 1 (alpha)	10.72	16772	11.96	16632	1.11567	0.37		15.9347	763.693		0.780323	9.58302	8.10882	1.48843
17281979	Esr2		estrogen receptor 2 (beta)	16.97	12393	16.35	13214	0.963465	0.8		15.9347	763.693		39.0162	73.3596	106.226	100.469
17362111	Esrra		estrogen related receptor, alpha	42.73	6108	50.92	4845	1.19167	0.11		1871.54	1763.84		184.937	149.693	218.938	241.125
17327465	Ets2		E26 avian leukemia oncogene 2, 3' domain	14.7	13732	11.5	17065	0.782313	0.28		3556.29	6928.05		6072.48	1156.24	1892.6	973.432
17275123	Etv1		ets variant gene 1	15.33	13298	15.32	13907	0.999348	1		84.3533	156.146		732.724	3819.99	1023.33	311.826
17489229	Etv2		ets variant gene 2	10.64	16842	11.82	16757	1.1109	0.54		0.620768	0.770705		0.780323	32.7144	0.810882	2.23264
17398769	Etv3		ets variant gene 3	13.7	14398	14.48	14495	1.05693	0.66		0.620768	0.770705		1562.99	1412.01	656.003	681.7
17269954	Etv4		ets variant gene 4 (E1A enhancer binding protein, E1AF)	15.91	12945	18.12	12183	1.13891	0.14		4297.96	5083.88		2.34097	0.991347	5.67617	1.48843
17547943	Etv5		ets variant gene 5	549.87	423	142.77	1720	0.259643	0.007		8110.02	7186.82		4056.9	1668.44	2132.62	602.813
17463673	Etv6		ets variant gene 6 (TEL oncogene)	43.96	5966	47.65	5130	1.08394	0.78		8642.19	3248.96		1524.75	1507.18	1444.99	1614.94
17458630	Evx1		even skipped homeotic gene 1 homolog	13.7	14395	16.04	13418	1.1708	0.16		852.48	1977.5		0	1.3218	0	0
17386664	Evx2		even skipped homeotic gene 2 homolog	11.81	15832	13.7	15171	1.16003	0.25		852.48	1977.5		0	0.330449	0	0
17260089	Ewsr1		EWS RNA-binding protein 1	116.77	2399	107.53	2295	0.92087	0.22		27244.6	28632.5		1923.5	3515.98	1200.92	967.478
17419443	Eya3		eyes absent 3 homolog	21.81	10415	14.85	14234	0.68088	0.05		0.270868	0.146739		67.8881	24.4532	22.7047	41.676
17269809	Ezh1		enhancer of zeste homolog 1 (Drosophila)	56.68	4788	46.06	5314	0.812632	0.17		2182.19	1885.73		37.4555	22.1401	25.9482	25.3033
17466507	Ezh2		enhancer of zeste homolog 2 (Drosophila)	48.18	5521	31.58	7519	0.655459	0.19		0.310384	0.192676		879.424	134.162	60.0052	43.1644
17493005	Fah		fumarylacetoacetate hydrolase	44.54	5905	22.51	10156	0.505388	0.006		189.713	323.779		10.1442	1.3218	4.05441	30.5128
17398581	Fbxw7		F-box and WD-40 domain protein 7, archipelago homolog (Drosophila)	15.05	13496	14.18	14725	0.942193	0.51		0.581252	0.675708		22.6294	42.6279	27.57	26.7917
17338743	Fem1a		feminization 1 homolog a (C. elegans)	47.31	5613	36.83	6551	0.778482	0.14		9521.5	3262.66		187.278	165.885	313.811	408.573
17528014	Fem1b		feminization 1 homolog b (C. elegans)	55	4930	41.58	5862	0.756	0.13		14507.1	10201.9		20015.3	12761.9	7472.28	5734.91
17354263	Fem1c		fem-1 homolog c (C.elegans)	87.86	3145	54.74	4502	0.623037	0.007		2139.9	2503.13		118.609	38.6625	29.1917	8.93057
17339081	Fert2		fer (fms/fps related) protein kinase, testis specific 2	78.75	3547	77.58	3190	0.985143	0.95		1.44044	6.02478		0	0	0	0
17224379	Fev		FEV (ETS oncogene family)	12.4	15338	15.36	13879	1.23871	0.09		0.48088	0.229142		0	0.660898	0	0
17465108	Fezf1		Fez family zinc finger 1	18.02	11925	20.58	10964	1.14206	0.3		1.0692	0.824673		0	2.31314	0	0
17485430	Fgf3		fibroblast growth factor 3	12.04	15635	11.73	16847	0.974252	0.47		617.959	29.2564		14.0458	10.5744	0	0
17222642	Fhl2		four and a half LIM domains 2	27.35	8784	32.64	7290	1.19342	0.09		2068.62	7083.08		63.2062	45.2715	4.86529	0.744214
17542588	Flna		filamin A, alpha	19.63	11254	19.08	11714	0.971982	0.68		66694.4	152532		268.431	99.4651	95.684	60.2813
17277387	Fos		FBJ osteosarcoma oncogene	31.54	7849	28.03	8404	0.888713	0.6		50071.6	286370		2715.52	11876.3	4046.3	2907.64
17487211	Fosb		FBJ osteosarcoma oncogene B	49.44	5402	27.99	8410	0.566141	0.02		18114.3	165730		2450.22	8654.46	4699.06	7051.43
17436237	Fosl2		fos-like antigen 2	14.4	13893	17.78	12367	1.23472	0.05		914.799	12429.6		173.232	173.816	126.498	78.1425
17281337	Foxa1		forkhead box A1	11.41	16165	13.54	15291	1.18668	0.39		4.91501	15.9192		0.780323	0.330449	0.810882	5.95371
17392561	Foxa2		forkhead box A2	16.91	12419	25.06	9244	1.48196	0.13		0.270868	0.146739		0	0	0	0
17487149	Foxa3		forkhead box A3	19.42	11328	18.9	11803	0.973223	0.4		2.13737	14.2992		0.780323	1.65224	3.24353	3.72107
17528557	Foxb1		forkhead box B1	14.57	13795	16.29	13261	1.11805	0.53		2.13737	14.2992		3.12129	0.991347	4.86529	2.23264
17363316	Foxb2		forkhead box B2	13.06	14839	15.13	14045	1.1585	0.41		2.13737	14.2992		0	0.330449	0	0
17428424	Foxd2		forkhead box D2	11.18	16381	12.99	15735	1.1619	0.42		146.813	6689.57		1.56065	1.3218	0.810882	0
17415774	Foxd3		forkhead box D3	26.87	8905	31.47	7548	1.17119	0.12		1436.25	46661.2		10.1442	16.5224	61.627	2.97686
17413817	Foxe1		forkhead box E1 (thyroid transcription factor 2)	15.64	13109	17.77	12373	1.13619	0.51		2.39817	2.56189		0	0	0	0
17428427	Foxe3		forkhead box E3	10.89	16647	14.52	14474	1.33333	0.06		2.20933	9.76229		0	0	0	0
17506291	Foxf1		forkhead box F1	15.26	13348	14.6	14403	0.95675	0.75		2.20933	9.76229		0	0	0	0
17286332	Foxf2		forkhead box F2	13.93	14246	14.75	14308	1.05887	0.8		9483.13	406207		30.4326	16.192	18.6503	13.3959
17275306	Foxg1		forkhead box G1	13.24	14714	14.21	14709	1.07326	0.56		59.5974	54.3958		2816.19	858.176	216.505	159.262
17261645	Foxi1		forkhead box I1	37.74	6752	41.8	5839	1.10758	0.28		1.29232	1.71211		0	7.60032	0.810882	0.744214
17484229	Foxi2		forkhead box I2	21.51	10508	26.37	8862	1.22594	0.26		4.62281	9.76612		0.780323	2.64359	0	0
17459449	Foxi3		forkhead box I3	12.39	15343	15.88	13521	1.28168	0.1		0.155192	0.0481691		0	0.660898	0	0.744214
17272339	Foxj1		forkhead box J1	9.5	17502	13.23	15562	1.39263	0.21		10620.6	89.1718		17.1671	88.5603	54.3291	16.3727
17462705	Foxj2		forkhead box J2	126.92	2206	69.31	3591	0.546092	0.008		3912.94	4754.05		394.063	606.043	499.503	897.522
17417926	Foxj3		forkhead box J3	54.75	4948	55.82	4410	1.01954	0.88		6284.13	6511.14		215.369	187.364	221.371	184.565
17444202	Foxk1		forkhead box K1	36.41	6965	19.69	11384	0.540785	0.13		7153.83	7387.91		1119.76	1395.49	957.651	951.105
17259600	Foxk2		forkhead box K2	22.73	10084	18.25	12110	0.802904	0.06		10609.2	6563.05		5044.01	3270.45	3460.03	4186.95
17506300	Foxl1		forkhead box L1	17.78	12036	28.19	8369	1.58549	0.09		105.453	5473.37		10.9245	64.1071	8.9197	7.44214
17520675	Foxl2		forkhead box L2	15.64	13108	18.55	11975	1.18606	0.31		12.2983	49.1282		0	0	0	0
17463401	Foxm1		forkhead box M1	12.03	15645	12.33	16325	1.02494	0.79		1912.3	17191.3		84.2749	31.3926	35.6788	43.9086
17266424	Foxn1		forkhead box N1	13.8	14336	16.93	12853	1.22681	0.25		5.0316	2.76226		0	0	2.43265	0
17340323	Foxn2		forkhead box N2	18.27	11813	16.94	12842	0.927203	0.51		1427.53	6944.48		2445.53	1989.63	295.161	122.051
17283203	Foxn3		forkhead box N3	84	3320	101.26	2434	1.20548	0.44		989.883	2810.02		952.775	888.246	781.69	858.079
17397497	Foxo1		forkhead box O1	41.22	6314	22.36	10208	0.542455	0.03		3860.55	24623.6		143.579	449.08	59.1944	52.095
17240529	Foxo3		forkhead box O3	28.31	8545	29.33	8052	1.03603	0.84		2371.51	3211.78		0	0	0	0
17536657	Foxo4		forkhead box O4	22.86	10033	24.64	9389	1.07787	0.75		3819.4	7947.02		99.8814	22.4705	25.1373	35.7223
17429449	Foxo6		forkhead box O6	22.59	10126	23.38	9831	1.03497	0.18		435.137	177.573		54.6226	1.98269	26.7591	14.8843
17469414	Foxp1		forkhead box P1	73.42	3783	64.84	3801	0.883138	0.21		69.5783	56.7444		23.4097	11.8962	51.0855	37.2107
17532811	Foxp3		forkhead box P3	29.82	8213	36.9	6544	1.23742	0.37		42.7209	939.225		0	0	0	0
17345740	Foxp4		forkhead box P4	20.33	10961	15.9	13509	0.782095	0.07		4.97283	70.9559		26.531	7.26987	9.73058	8.18635
17526287	Foxr1		forkhead box R1	15.22	13374	16.73	12968	1.09921	0.62		1.99041	10.1738		37.4555	57.1676	48.6529	89.3057
17538983	Foxr2		forkhead box R2	12.49	15270	14.48	14497	1.15933	0.58		42.1708	2.07216		41.3571	31.3926	0.810882	0.744214
17393004	Foxs1		forkhead box S1	16	12891	17.01	12809	1.06313	0.69		75.5657	1370.98		0	3.96539	0	0
17483546	Fus		fusion, derived from t(12;16) malignant liposarcoma (human)	267.75	965	192.37	1261	0.718469	0.03		26730.4	37471.5		7101.72	2642.27	1681.77	1761.55
17445325	Fzd1		frizzled class receptor 1	18.7	11628	18.68	11908	0.99893	0.99		10958.6	46135.8		678.101	106.074	147.58	43.9086
17480036	Fzd4		frizzled class receptor 4	205.53	1324	65.28	3780	0.317618	0		3262.7	224.561		101.442	725.996	455.716	1682.67
17311179	Fzd6		frizzled class receptor 6	125.37	2229	58.53	4205	0.466858	0.03		0.603627	0.5		522.817	3463.1	2349.94	1150.55
17337513	Gabbr1		gamma-aminobutyric acid (GABA) B receptor, 1	27.74	8683	19.84	11297	0.715213	0.03		5216.38	22092.3		2296.49	330.779	333.272	397.41
17326816	Gabpa		GA repeat binding protein, alpha	117.49	2384	127.32	1949	1.08367	0.74		5316.79	7613.74		941.07	730.292	526.262	244.102
17391112	Gabpb1		GA repeat binding protein, beta 1	23.21	9921	28.72	8222	1.2374	0.36		1268.58	1400.65		1939.88	970.198	1090.64	1257.72
17407721	Gabpb2		GA repeat binding protein, beta 2	20.12	11062	15.48	13786	0.769384	0.18		1268.58	1400.65		479.118	364.155	248.13	378.805
17375006	Ganc		glucosidase, alpha; neutral C	58.53	4661	42.02	5805	0.717922	0.18		707.75	779.076		39.0162	37.0103	47.0311	59.5371
17507605	Gas6		growth arrest-specific 6	23.45	9841	25.98	8969	1.10789	0.66		30788.3	840.313		170.11	387.286	324.353	305.128
17264338	Gas7		growth arrest specific 7	19.46	11312	24.99	9265	1.28417	0.04		17.8507	343.605		68.6684	1389.54	105.415	21.5822
17460634	Gata2		GATA binding protein 2	16.33	12694	15.82	13558	0.968769	0.76		3952.87	16971.4		76.4717	87.5689	117.578	52.8392
17381533	Gata3		GATA binding protein 3	419.16	581	249.13	923	0.594355	0.006		20860.1	1801.49		6700.64	19142.9	34065.1	30267.2
17307609	Gata4		GATA binding protein 4	19.23	11414	21.53	10541	1.1196	0.07		0.277939	0.5		0.780323	0.660898	7.29794	2.23264
17395629	Gata5		GATA binding protein 5	11.74	15894	11.15	17423	0.949744	0.47		0.325688	0.5		7.02291	4.95673	42.1659	60.2813
17445268	Gatad1		GATA zinc finger domain containing 1	183.2	1496	130.98	1889	0.714956	0.04		5908.35	3570.72		1579.37	1291.39	1659.06	1489.17
17399737	Gatad2b		GATA zinc finger domain containing 2B	283.12	897	179.14	1349	0.632735	0.05		3254.66	2967.92		40.5768	24.4532	44.5985	13.3959
17215601	Gbx2		gastrulation brain homeobox 2	24.58	9493	27.42	8563	1.11554	0.53		4.5964	14.4068		0.780323	4.29583	0	3.72107
17511196	Gcdh		glutaryl-Coenzyme A dehydrogenase	31.74	7801	39.36	6190	1.24008	0.39		2920.9	2564.99		135.776	634.462	377.06	443.551
17459801	Gcfc2		GC-rich sequence DNA binding factor 2 (expressed sequence AW146020)	16.92	#N/A	13.24	#N/A	0.782506	0.03		3471.5	8286		28.0916	2.64359	17.8394	24.5591
17450679	Gfi1		growth factor independent 1	46.52	5711	50.86	4851	1.09329	0.49		10651.1	51.9273		115.488	1149.96	879.807	1007.67
17383413	Gfi1b		growth factor independent 1B	25.77	9168	34.47	6938	1.3376	0.1		10651.1	51.9273		0	0.330449	0	0
17285414	Gli3		GLI-Kruppel family member GLI3	35.27	7165	17.32	12605	0.491069	0.001		7412.04	64552.7		1431.89	289.473	224.614	29.7686
17416506	Glis1		GLIS family zinc finger 1	47.01	5643	46.16	5300	0.981919	0.83		74.0389	195.569		0	0	1.62176	0
17322525	Glis2		GLIS family zinc finger 2	20.58	10850	22.36	10210	1.08649	0.72		7246.74	13037.9		192.74	337.388	64.8705	56.5603
17533299	Gm14475		predicted gene 14475 - histone cluster 2 family member	43.94	5971	37.71	6407	0.858216	0.45		153.168	0.740002		0	0	0	0
17533316	Gm14482		predicted gene 14482 - histone cluster 2 family member	13.16	14772	13.51	15328	1.0266	0.78		153.168	0.740002		0	0	0	0
17533219	Gm14501		predicted gene 14501 - histone cluster 2 family member	16.28	12723	18.96	11780	1.16462	0.27		48.5148	1362.88		0	0	0	0
17548456	Gm8069		predicted gene 8069 - predicted pseudogene	20.97	10705	18.57	11961	0.885551	0.36		7.88316	27.3634		0	0	0	0
17430777	Gmeb1		glucocorticoid modulatory element binding protein 1	11.19	16373	11.86	16732	1.05987	0.75		4.75159	15.5565		557.151	545.571	306.513	514.252
17395830	Gmeb2		glucocorticoid modulatory element binding protein 2	19.19	11428	19.53	11480	1.01772	0.78		3034.4	3635.79		287.159	97.8129	141.904	148.843
17291343	Gmnn		geminin, DNA replication inhibitor	16.32	12701	16.1	13374	0.98652	0.96		416.783	655.385		81.9339	29.7404	7.29794	5.2095
17236339	Gnptab		N-acetylglucosamine-1-phosphate transferase, alpha and beta subunits	21.05	10668	16.36	13204	0.777197	0.41		6176.46	3572.15		216.15	736.24	832.776	575.277
17296142	Gpbp1		GC-rich promoter binding protein 1	213.28	1280	201.39	1186	0.944252	0.7		5.77537	21.8533		6376.8	4477.58	3421.92	2731.27
17274513	Grhl1		grainyhead-like 1 (Drosophila)	20.49	10902	13.83	15032	0.674963	0.01		0.603627	0.5		24.19	54.8545	28.3809	13.3959
17311104	Grhl2		grainyhead-like 2 (Drosophila)	33.51	7452	21.25	10671	0.634139	0.04		1154.9	295.24		1214.18	430.575	403.008	190.519
17431478	Grhl3		grainyhead-like 3 (Drosophila)	18.54	11693	21.65	10485	1.16775	0.06		36.0962	105.563		0	2.31314	0.810882	0
17283685	Gsc		goosecoid homeobox	26.5	8980	30.27	7822	1.14226	0.24		11.0786	120.992		0	0.330449	0	0
17325560	Gsk3b		glycogen synthase kinase 3 beta	387.49	644	437.41	481	1.12883	0.82		19998.5	10703.5		47482.7	31224.1	25559	29158.3
17444836	Gsx1		GS homeobox 1	13.71	14389	18.42	12039	1.34354	0.18		0.465576	0.433522		0	2.97404	0.810882	0
17438233	Gsx2		GS homeobox 2	12.63	15164	15.77	13586	1.24861	0.19		0.155192	0.0481691		0	0.991347	0	0.744214
17283014	Gtf2a1		general transcription factor II A, 1	143.72	1927	104.05	2369	0.723977	0.25		2.92156	23.2861		7335.04	5637.46	3987.92	2736.47
17519009	Gtf2a2		general transcription factor II A, 2	91.53	3028	83.21	2955	0.909101	0.77		2379.25	1764.02		1615.27	3278.05	1223.62	1472.8
17403301	Gtf2b		general transcription factor IIB	99.53	2808	62.48	3930	0.62775	0.11		2837.24	2070.73		237.999	210.826	200.288	139.168
17330306	Gtf2e1		general transcription factor II E, polypeptide 1 (alpha subunit)	11.02	16536	8.47	18081	0.768603	0.17		4141.54	4093.37		751.451	453.706	313	182.332
17500496	Gtf2e2		general transcription factor II E, polypeptide 2 (beta subunit)	127.6	2192	359.48	610	2.81724	0.46		0.277939	0.5		2436.95	2820.05	1974.5	3101.14
17346412	Gtf2f1		general transcription factor IIF, polypeptide 1	78.76	3546	73.69	3377	0.935627	0.87		4010.86	2985.75		72.5701	43.2888	176.772	98.2362
17308734	Gtf2f2		general transcription factor IIF, polypeptide 2	46.84	5673	35.29	6817	0.753416	0.34		2262.54	759.556		1328.89	3816.68	2213.71	3701.72
17478201	Gtf2h1		general transcription factor II H, polypeptide 1	25.28	9300	25.05	9247	0.990902	0.96		2692.86	4698.84		215.369	199.261	124.876	139.912
17295649	Gtf2h2		general transcription factor II H, polypeptide 2	29.25	8344	33.43	7135	1.14291	0.72		1431.76	1296.23		136.557	112.683	86.7643	119.074
17295646	Gtf2h2		general transcription factor II H, polypeptide 2	14.77	8344	10.85	7135	0.734597	0.16		1431.76	1296.23		136.557	112.683	86.7643	119.074
17442553	Gtf2h3		general transcription factor II H, polypeptide 3	20.51	10890	14.82	14260	0.722574	0.06		3689.45	3132.1		1138.49	1183.34	788.177	938.454
17344387	Gtf2h4		general transcription factor II H, polypeptide 4	41.36	6286	57.79	4263	1.39724	0.15		1477.69	1730.14		10.9245	15.5311	12.1632	30.5128
17332851	Gtf2h5		general transcription factor II H, polypeptide 5	188.36	1454	104.65	2354	0.555585	0.08		4295.3	3905.44		678.101	752.762	595.187	558.905
17453304	Gtf2i		general transcription factor II I	329.74	766	300.58	748	0.911567	0.7		0.155192	0.0481691		891.909	531.692	1322.55	2310.04
17453347	Gtf2ird1		general transcription factor II I repeat domain-containing 1	17.75	12054	17.29	12633	0.974085	0.44		16.6085	5.7972		232.536	240.567	255.428	226.241
17443083	Gtf2ird2		general transcription factor II I repeat domain-containing 2	16.05	12870	15.66	13659	0.975701	0.82		2395.68	2181.21		16.3868	21.8096	19.4612	26.0475
17496063	Gtf3c1		general transcription factor III C 1	48.85	5458	43.65	5620	0.893552	0.2		32347.6	10427.7		95.1994	69.7247	179.205	147.354
17446853	Gtf3c2		general transcription factor IIIC, polypeptide 2	173.79	1588	138.94	1772	0.799471	0.2		11422.7	11695.3		436.201	605.713	634.92	440.575
17223117	Gtf3c3		general transcription factor IIIC, polypeptide 3	25.5	9231	22.82	10048	0.894902	0.61		2896.82	2031.43		68.6684	201.574	165.42	74.4214
17383430	Gtf3c4		general transcription factor IIIC, polypeptide 4	17.33	12228	26.7	8770	1.54068	0.24		1.15243	0.354094		320.713	422.644	457.337	408.573
17383395	Gtf3c5		general transcription factor IIIC, polypeptide 5	25.17	9339	27.86	8445	1.10687	0.59		5103.63	4439.51		77.252	40.6452	44.5985	119.074
17240357	Gtf3c6		general transcription factor IIIC, polypeptide 6	318.06	791	199.15	1205	0.62614	0.11		2285.67	1619.75		92.8585	72.0378	124.876	74.4214
17377360	Gzf1		GDNF-inducible zinc finger protein 1	13.99	14197	12.35	16302	0.882773	0.56		3292.36	2815.08		603.97	526.735	250.562	375.084
17381988	H2afb1		H2A histone family, member B1	21.92	10376	29.1	8117	1.32755	0.54		175.286	824.327		0	4.62628	0	0
17463833	H2afj		H2A histone family, member J	43.59	6000	37.28	6471	0.855242	0.51		175.286	824.327		519.695	334.745	1012.79	1799.51
17516558	H2afx		H2A histone family, member x	46.5	5713	91.43	2674	1.96624	0.34		175.286	824.327		180.255	75.3423	69.7358	44.6528
17280577	Hbp1		high mobility group box transcription factor 1	124.42	2244	94.82	2586	0.762096	0.14		6042.07	10638.8		387.821	539.293	252.995	366.897
17542516	Hcfc1		host cell factor C1	105.55	2663	119.83	2064	1.13529	0.6		23397.8	22564.9		1479.49	679.072	754.931	1226.46
17377870	Hck		hemopoietic cell kinase	20.54	10876	21.19	10708	1.03165	0.73		1335.14	1349.87		0	0.330449	3.24353	0
17325438	Hcls1		hematopoietic cell specific Lyn substrate 1	9.63	17436	11.45	17124	1.18899	0.21		123.043	2510.05		0	0	0	0
17430397	Hdac1		histone deacetylase 1	138.18	2015	144.43	1701	1.04523	0.95		4597.39	3787.27		307.447	249.819	195.423	172.658
17320279	Hdac10		histone deacetylase 10	13.77	14351	13.98	14899	1.01525	0.71		4597.39	3787.27		1.56065	31.7231	0.810882	9.67478
17469013	Hdac11		histone deacetylase 11	22.99	9993	27.56	8520	1.19878	0.05		5166.92	3242.46		14.0458	41.3061	132.985	149.587
17232560	Hdac2		histone deacetylase 2	353.97	711	241.43	971	0.682063	0.003		11984.8	8898.15		2229.38	1862.08	776.014	751.656
17353839	Hdac3		histone deacetylase 3	129.83	2157	57.61	4278	0.443734	0.02		16557.8	9657.25		220.051	512.526	795.475	1195.95
17225535	Hdac4		histone deacetylase 4	53.39	5043	54.84	4491	1.02716	0.82		2573.43	1295.67		57.7439	229.001	95.684	122.051
17270082	Hdac5		histone deacetylase 5	62.9	4369	54.86	4487	0.872178	0.35		0.548807	0.534845		42.9178	63.4462	93.2514	116.842
17539932	Hdac6		histone deacetylase 6	21.18	10611	25.43	9120	1.20066	0.58		0.85212	1.45222		87.3962	27.4273	68.1141	215.822
17321046	Hdac7		histone deacetylase 7	27.12	8839	32.67	7283	1.20465	0.28		0.85212	1.45222		21.8491	10.9048	20.272	23.8148
17543675	Hdac8		histone deacetylase 8	25.15	9348	12.46	16202	0.495427	0.01		1283.37	1111.06		3.90162	20.4878	17.8394	8.93057
17280689	Hdac9		histone deacetylase 9	65.84	4193	58.69	4193	0.891403	0.26		2130.69	919.167		179.474	1065.04	764.661	267.173
17338715	Hdgfrp2		hepatoma-derived growth factor, related protein 2	67.3	4103	79.46	3115	1.18068	0.35		6641.26	6456.04		70.2291	31.0622	60.8161	84.8404
17257683	Helz		helicase with zinc finger domain	100.61	2781	86.64	2842	0.861147	0.14		2964.07	3130.56		43.6981	33.3753	34.057	26.0475
17324623	Hes1		hairy and enhancer of split 1 (Drosophila)	52	5178	22.54	10144	0.433462	0.02		1289.62	1431.95		699.17	394.556	325.974	149.587
17422109	Hes2		hairy and enhancer of split 2 (Drosophila)	16.58	12570	21.09	10748	1.27201	0.25		4.37351	0.472046		5.46226	2.64359	19.4612	16.3727
17433696	Hes5		hairy and enhancer of split 5 (Drosophila)	18.6	11670	19.96	11239	1.07312	0.67		1994.25	135.751		89.7372	21.1487	17.8394	1.48843
17225499	Hes6		hairy and enhancer of split 6 (Drosophila)	20	11104	27.14	8654	1.357	0.03		27504	1387.18		1949.25	1252.4	652.76	409.318
17264519	Hes7		hairy and enhancer of split 7 (Drosophila)	17.93	11973	17.67	12422	0.985499	0.83		71.0773	695.287		0.780323	0.330449	0.810882	0
17404011	Hey1		hairy/enhancer-of-split related with YRPW motif 1	138.47	2006	87.16	2826	0.62945	0.03		6376.59	1264		792.808	1068.34	887.916	320.756
17240077	Hey2		hairy/enhancer-of-split related with YRPW motif 2	47.53	5584	54.5	4525	1.14664	0.78		3202.22	924.49		591.485	1011.5	744.389	209.868
17418177	Heyl		hairy/enhancer-of-split related with YRPW motif-like	155.08	1775	111.69	2207	0.720209	0.14		4290.18	3608.26		15.6065	19.8269	201.099	320.012
17265912	Hic1		hypermethylated in cancer 1	9.69	17414	11.98	16621	1.23633	0.29		9.44095	138.219		8.58356	0.330449	4.86529	21.5822
17323432	Hic2		hypermethylated in cancer 2	18.87	11551	29.34	8050	1.55485	0.14		2697.71	1409.54		166.209	126.231	184.881	276.848
17276328	Hif1a		hypoxia inducible factor 1, alpha subunit	133.04	2095	57.82	4260	0.434606	0.001		17498.2	16992.9		16363.4	12520.7	7028.72	2699.26
17487001	Hif3a		hypoxia inducible factor 3, alpha subunit	12.24	15475	12.26	16387	1.00163	0.99		3.92807	3.13581		668.737	434.54	365.708	206.147
17466033	Hipk2		homeodomain interacting protein kinase 2	138.31	2009	126.92	1954	0.917649	0.67		21.9782	11.2357		18.7278	392.573	32.4353	40.9318
17323782	Hira		histone cell cycle regulation defective homolog A (S. cerevisiae)	41.24	6311	39.15	6213	0.949321	0.44		11151.5	5388.14		119.389	159.937	170.285	61.0255
17291195	Hist1h1e		histone cluster 1, H1e	47.35	5609	45.24	5417	0.955438	0.77		44.7508	116.887		5.46226	9.25257	0	0
17285938	Hist1h2aa		histone cluster 1, H2aa	16.06	12863	18.52	11984	1.15318	0.52		1.06213	2.40169		0	0.991347	0.810882	0.744214
17291204	Hist1h2ac		histone cluster 1, H2ac	43.34	6035	45.08	5444	1.04015	0.87		48.7083	14.619		10.1442	2.31314	14.5959	81.1193
17285819	Hist1h2af		histone cluster 1, H2af	31.43	7869	33.82	7063	1.07604	0.7		6.29627	115.425		0.780323	9.25257	0	0.744214
17291012	Hist1h2an		histone cluster 1, H2an	78.61	3554	85.16	2888	1.08332	0.72		5.07895	51.5914		0	0	0	0.744214
17285703	Hist1h2ao		histone cluster 1, H2ao	82.46	3376	80.23	3084	0.972957	0.76		5.07895	51.5914		0	0	0	0
17285863	Hist1h2bb		histone cluster 1, H2bb	30.95	7964	38.17	6336	1.23328	0.24		10.7202	64.2481		0	2.64359	0	4.46528
17285851	Hist1h2bc		histone cluster 1, H2bc	774.59	273	549.14	361	0.708943	0.31		1109.96	249.645		32.7736	151.015	585.457	1100.69
17285691	Hist1h2be		histone cluster 1, H2be	207.97	1303	152.77	1591	0.734577	0.17		1109.96	249.645		0.780323	7.26987	42.1659	66.9793
17285834	Hist1h2bg		histone cluster 1, H2bg	48.73	5471	160.74	1495	3.29858	0.12		38.6958	47.0764		3.12129	0.660898	0.810882	0
17290997	Hist1h2bl		histone cluster 1, H2bl	363.14	688	303.75	736	0.836454	0.57		10.0952	71.1102		0	0	0	0.744214
17285746	Hist1h2bn		histone cluster 1, H2bn	12.58	15207	22.05	10329	1.75278	0.45		8.48346	20.1894		0	0	0	0
17285710	Hist1h2br		histone cluster 1, Hbr	15.1	13466	14.75	14307	0.976821	0.66		3.84448	49.3328		0	0	0	0
17400545	Hist2h2aa1		histone cluster 2, H2aa1	1288	148	760.61	230	0.590536	0.004		155.247	23.4679		0	0	0	0
17400562	Hist2h2bb		histone cluster 2, H2bb	13.09	14817	13	15724	0.993125	0.98		13.5508	36.4897		1.56065	0	0	0
17400541	Hist2h2be		histone cluster 2, H2ae	19.58	11272	21.29	10661	1.08733	0.77		2069.61	723.614		2468.16	3413.54	2718.89	3065.42
17250178	Hist3h2a		histone cluster 3, H2a	264.17	980	150.89	1611	0.571185	0.09		3630.76	979.011		428.397	1094.12	3414.62	2317.48
17250162	Hist3h2ba		histone cluster 3, H2ba	50.71	5287	43.05	5696	0.848945	0.6		5380.07	737.511		51.5013	124.91	227.047	661.606
17286818	Hivep1		human immunodeficiency virus type I enhancer binding protein 1	162.62	1700	149.06	1633	0.916615	0.64		6275.09	8722.77		1856.39	1554.1	565.995	343.083
17231742	Hivep2		human immunodeficiency virus type I enhancer binding protein 2	37.98	6726	12.13	16482	0.319379	0.09		2183.53	5196.5		112.367	149.363	174.34	116.097
17267702	Hlf		hepatic leukemia factor	23.91	9716	24.84	9308	1.0389	0.89		4058.52	89277		49.1604	57.8285	88.3861	61.0255
17396287	Hltf		helicase-like transcription factor	38.3	6681	26.92	8708	0.702872	0.23		7.89963	25.6757		222.392	231.645	218.127	109.399
17230715	Hlx		H2.0-like homeo box gene	25.83	9154	28.62	8243	1.10801	0.34		55.3599	721.019		3.12129	0	0	1.48843
17307709	Hmbox1		homeobox 1	94.79	2927	40.05	6083	0.422513	0.002		1329.8	1168.73		13.2655	9.58302	5.67617	7.44214
17517576	Hmg20a		high mobility group 20A	174.79	1578	178.6	1353	1.0218	0.9		12931.9	8769.03		1058.12	1129.14	1753.13	2189.48
17243286	Hmg20b		high mobility group 20 B	31.66	7815	37.32	6467	1.17877	0.18		12931.9	8769.03		27.3113	8.92212	16.2176	34.2338
17335129	Hmga1		high mobility group AT-hook 1	17.73	12064	16.63	13030	0.937958	0.54		0.277939	0.5		737.405	85.2558	360.842	749.423
17259507	Hmga1-rs1		high mobility group AT-hook I, related sequence 1	55.7	4859	40.6	5991	0.728905	0.2		0.277939	0.5		0	0	0	0
17245422	Hmga2		high mobility group AT-hook 2	16.73	12497	20.89	10827	1.24866	0.04		2270.02	413.336		8248.02	3176.6	1395.53	372.851
17548488	Hmgb1		high mobility group box 1	729.98	298	736.02	246	1.00827	0.97		14729.6	17384.6		57447.4	21515.5	15114.8	11892.5
17501292	Hmgb2		high mobility group box 2	13.6	14456	9.71	17940	0.713971	0.1		5209.94	21125.4		1637.9	166.546	86.7643	44.6528
17535344	Hmgb3		high mobility group box 3	43.52	6008	40.01	6093	0.919347	0.3		6639.72	8321.43		3791.59	1403.09	1188.75	689.142
17290173	Hmgcs1		3-hydroxy-3-methylglutaryl-Coenzyme A synthase 1	65.54	4215	15.08	14071	0.230088	0.001		7954.24	5539.05		0	0	0	0
17510494	Hmgn2		high mobility group nucleosomal binding domain 2	35.77	7068	39.96	6098	1.11714	0.54		20853.1	38073.2		30854	20121	10411.7	7702.61
17529276	Hmgn3		high mobility group nucleosomal binding domain 3	45.25	5835	20.81	10857	0.45989	0.06		51.3565	31.0062		657.813	1358.48	401.386	377.316
17502573	Hmox1		heme oxygenase (decycling) 1	19.24	11411	17.55	12483	0.912162	0.46		788.504	4463.14		39.7965	19.4965	23.5156	90.7941
17436832	Hmx1		H6 homeo box 1	14.23	14006	16.34	13222	1.14828	0.1		0.465576	0.433522		0	0.660898	0	1.48843
17484035	Hmx2		H6 homeo box 2	20.82	10753	33.36	7155	1.60231	0.11		9.19092	47.6859		39.7965	0.660898	0.810882	2.23264
17484030	Hmx3		H6 homeo box 3	22.13	10287	27.48	8547	1.24175	0.05		20.9739	80.8347		2.34097	0.330449	0	0.744214
17451629	Hnf1a		HNF1 homeobox A	10.99	16565	10.89	17714	0.990901	0.9		45.6544	21.9842		1.56065	0.330449	0.810882	2.97686
17379268	Hnf4a		hepatocyte nuclear factor 4, alpha	18.21	11846	19.66	11401	1.07963	0.52		9.42077	0.278887		0	0	0	0
17262478	Hnrnpab		heterogeneous nuclear ribonucleoprotein A/B [Homo sap	448.87	546	290.12	778	0.646334	0.02		185.64	247.56		9176.6	5597.8	3913.32	2643.45
17450022	Hnrnpd		heterogeneous nuclear ribonucleoprotein D (AU-rich element RNA binding protein)	423.81	577	413.29	523	0.975178	0.78		14.397	66.9121		1817.37	1229.27	747.633	620.674
17287891	Hnrnpk		heterogeneous nuclear ribonucleoprotein K	1434.6	123	1276.02	128	0.88946	0.49		42642.2	36423.9		43979	41207	18634.1	16983
17230282	Hnrnpu		heterogeneous nuclear ribonucleoprotein U (scaffold attachment factor A)	483.39	498	384.82	566	0.796086	0.22		33317.2	26103.2		106514	93021.3	52999.2	45739.4
17306491	Homez		homeodomain leucine zipper-encoding gene	12.86	14998	12.89	15806	1.00233	0.96		0.465576	0.433522		70.2291	162.911	228.669	130.982
17458598	Hoxa3		homeo box A3	18.42	11741	21.55	10534	1.16992	0.1		10.7882	346.565		17.1671	0.330449	1.62176	0
17466827	Hoxa4		homeo box A4	10.42	16999	15.35	13890	1.47313	0.04		10.7882	346.565		0	0.330449	0	0
17466838	Hoxa6		homeo box A6	17.86	11999	20.15	11152	1.12822	0.33		0.270868	0.146739		0	1.3218	0	0
17466845	Hoxa7		homeo box A7	12.38	15351	14.01	14877	1.13166	0.3		0.270868	0.146739		0.780323	2.97404	0	2.97686
17466863	Hoxa9		homeo box A9	9.04	17691	10.94	17671	1.21018	0.02		0.270868	0.146739		0	6.60898	0	1.48843
17255620	Hoxb1		homeo box B1	10.79	16716	11.79	16786	1.09268	0.49		0.270868	0.146739		44.4784	74.0205	16.2176	57.3045
17268322	Hoxb3		homeo box B3	12.29	15436	12.61	16070	1.02604	0.78		48.4764	1484.5		0	0.330449	0	1.48843
17268313	Hoxb5		homeo box B5	20.49	10901	19.69	11386	0.960957	0.56		0.155192	0.0481691		0	0.330449	0	0
17255558	Hoxb9		homeo box B9	16.89	12433	20.27	11106	1.20012	0.21		0.155192	0.0481691		0	2.31314	0	0.744214
17315500	Hoxc10		homeo box C10	12.29	15435	12.88	15816	1.04801	0.6		0.155192	0.0481691		0.780323	0.330449	0	0.744214
17315507	Hoxc9		homeo box C9	11.08	16474	12.85	15843	1.15975	0.08		0.155192	0.0481691		0	0.660898	1.62176	0.744214
17372114	Hoxd1		homeo box D1	11.7	15936	11.82	16755	1.01026	0.88		2.36676	0.5		0.780323	12.2266	29.1917	3.72107
17372054	Hoxd10		homeo box D10	20.1	11066	23.82	9691	1.18507	0.49		2.36676	0.5		0	0.991347	0	0
17372072	Hoxd8		homeo box D8	15.81	13007	21.05	10765	1.33144	0.01		0.967796	1.87326		0	1.3218	0	0
17506067	Hsbp1		heat shock factor binding protein 1	1393.19	128	703.1	261	0.504669	0.007		12815.6	9422.64		1462.33	1926.85	2579.41	2473.77
17312485	Hsf1		heat shock factor 1	66.99	4122	75.56	3295	1.12793	0.64		4824.33	5790.83		21.8491	17.8442	35.6788	20.0938
17233357	Hsf2		heat shock factor 2	29.64	8265	20.59	10955	0.694669	0.2		2950.37	2590.7		4537.58	9959.73	2299.66	2123.99
17504688	Hsf4		heat shock transcription factor 4	26.41	9003	30.87	7698	1.16888	0.06		22.457	813.019		0.780323	0.330449	0	0
17254801	Hsf5		heat shock transcription factor 5	11.73	15903	11.66	16915	0.994032	0.96		26.5372	15.15		7.02291	2.97404	13.785	13.3959
17336820	Hspa1a		heat shock 70kDa protein 1A	21.61	10474	26.97	8694	1.24803	0.27		264.729	3076.45		0	4.29583	237.588	34.9781
17262621	Hspa4		heat shock 70kDa protein 4	414.83	587	391.81	555	0.944507	0.72		26286.6	9010.28		507.21	808.608	952.786	1198.93
17256436	Hspb9		heat shock protein, alpha-crystallin-related, B9	13.07	14834	14.03	14861	1.07345	0.13		27.0048	43.7324		0	0.330449	0	0.744214
17478352	Htatip2		HIV-1 tat interactive protein 2, homolog (human)	83.81	3330	145.14	1687	1.73177	0.06		5.1189	0.160044		5.46226	37.0103	227.858	216.566
17435570	Htr5a		5-hydroxytryptamine (serotonin) receptor 5A	12.91	14957	12.74	15935	0.986832	0.78		1.75083	9.27819		0.780323	9.58302	2.43265	1.48843
17436683	Htt		huntingtin	45.67	5792	36.45	6621	0.798117	0.07		8757.13	5187.51		22.6294	23.1314	30.0026	8.18635
17521428	Hyal1		hyaluronoglucosaminidase 1	18.27	11812	18.93	11792	1.03612	0.9		614.962	2264.35		24.9703	32.384	16.2176	31.257
17515074	Icam1		intercellular adhesion molecule 1	13.95	14231	15.2	13996	1.08961	0.21		940.353	53797		0	7.26987	4.05441	2.23264
17377778	Id1		inhibitor of DNA binding 1	214.83	1268	51.98	4729	0.241959	0.009		5272.43	2920.76		140.458	369.442	61.627	42.4202
17280310	Id2		inhibitor of DNA binding 2	175.94	1568	142.93	1719	0.812379	0.04		8514.92	3626.78		3015.95	7411.97	2537.25	1897.75
17420016	Id3		inhibitor of DNA binding 3	108.78	2581	47.29	5171	0.434731	0.02		16499.5	50335.3		37.4555	62.1244	91.6296	52.095
17287081	Id4		inhibitor of DNA binding 4	31.96	7767	36.22	6653	1.13329	0.34		5453.34	649.168		1015.98	8274.44	8222.34	8722.19
17327038	Ifnar2		interferon (alpha and beta) receptor 2	104.64	2682	53.86	4579	0.514717	0.05		921.279	2332.25		105.344	52.8718	88.3861	61.7698
17446930	Ift172		intraflagellar transport 172	28.46	8512	27.84	8451	0.978215	0.44		13307.2	3859.08		34.3342	84.2645	158.122	186.053
17360920	Ighmbp2		immunoglobulin mu binding protein 2	24.9	9414	26.3	8891	1.05622	0.4		1965.36	1815.25		57.7439	34.0362	42.1659	31.257
17508082	Ikbkb		inhibitor of kappaB kinase beta	27.16	8835	21.03	10771	0.7743	0.04		161.968	137.874		210.687	248.498	165.42	127.261
17535877	Ikbkg		inhibitor of kappaB kinase gamma	21.4	10539	21.8	10415	1.01869	0.87		3.24206	6.21229		1045.63	1688.59	1748.26	1632.81
17223985	Ikzf2		IKAROS family zinc finger 2	53.57	5033	178.91	1350	3.33974	0.002		671.573	1542.22		1811.13	709.143	5274.79	18404.4
17246268	Ikzf4		IKAROS family zinc finger 4	11.41	16167	11.83	16749	1.03681	0.76		689.26	3422.08		114.708	3354.06	992.519	890.824
17497044	Ikzf5		IKAROS family zinc finger 5	52.1	5166	29.52	7997	0.566603	0.01		3202.59	2127.04		1580.15	1395.15	1108.48	457.692
17399754	Ilf2		interleukin enhancer binding factor 2	87.63	3151	123.36	2010	1.40774	0.58		10671.6	8039.04		1887.6	1471.49	706.278	843.194
17515170	Ilf3		interleukin enhancer binding factor 3	93.81	2958	98.34	2503	1.04829	0.85		10671.6	8039.04		1406.14	582.251	510.855	381.782
17499028	Ing1		inhibitor of growth family, member 1	52.97	5081	48.91	5015	0.923353	0.56		5592.01	5250.24		800.612	1024.39	937.379	1317.26
17456318	Ing3		inhibitor of growth family, member 3	37.34	6817	46.38	5276	1.2421	0.62		1719.19	2786.73		1602	736.24	385.98	369.13
17463020	Ing4		inhibitor of growth family, member 4	66.3	4164	50.68	4867	0.764404	0.35		7731.29	9732.54		336.319	171.172	184.881	239.637
17226346	Insig2		insulin induced gene 2	46.59	5701	36.72	6571	0.788152	0.05		8.58296	33.1991		223.172	430.244	454.905	270.15
17377253	Insm1		insulinoma-associated 1	27.06	8858	32.52	7314	1.20177	0.06		2908.63	10.5032		10760.7	302.03	681.141	20.838
17275572	Insm2		insulinoma-associated 2	10.68	16799	12.17	16452	1.13951	0.33		333.812	1.47942		1192.33	2180.3	1299.03	343.827
17413978	Invs		inversin	15.94	12932	13.03	15703	0.81744	0.28		4173.76	2187.25		63.2062	206.2	115.145	229.218
17542546	Irak1		interleukin-1 receptor-associated kinase 1	35.04	7197	32.5	7319	0.927511	0.56		15.2198	67.8678		241.12	297.734	310.568	512.763
17461807	Irak2		interleukin-1 receptor-associated kinase2	22.69	10098	18.18	12160	0.801234	0.06		6.21244	3.24202		46.0391	441.48	339.759	229.962
17501050	Irf2		interferon regulatory factor 2	65.05	4238	72.26	3433	1.11084	0.86		2512.65	1814.2		129.534	419.67	241.643	283.546
17474396	Irf2bp1		interferon regulatory factor 2 binding protein 1	55.69	4861	41.39	5886	0.743221	0.05		6859.25	6066.41		1129.91	2917.53	1657.44	1786.11
17477655	Irf3		interferon regulatory factor 3	33.35	7485	30.01	7890	0.89985	0.19		2679.32	5593.59		38.2358	11.5657	42.9767	46.8855
17456692	Irf5		interferon regulatory factor 5	12.71	15112	15.18	14014	1.19434	0.13		86.0967	758.507		0.780323	1.98269	0	0.744214
17220907	Irf6		interferon regulatory factor 6	160.2	1725	96.52	2541	0.602497	0.26		4510.9	1334.5		747.55	2136.68	3787.63	9116.62
17497813	Irf7		interferon regulatory factor 7	14.17	14050	15.58	13720	1.09951	0.43		220.496	628.167		4.68194	1.3218	4.05441	0
17548703	Irf8		interferon regulatory factor 8	8.58	17831	13.82	15048	1.61072	0.02		231.175	717.868		0.780323	2.31314	1.62176	0.744214
17300591	Irf9		interferon regulatory factor 9	15.11	13451	14.7	14342	0.972866	0.77		5.92336	10.8738		47.5997	137.467	137.85	174.146
17294215	Irx1		Iroquois related homeobox 1 (Drosophila)	11.31	16259	13.14	15624	1.1618	0.08		4581	169963		421.375	6.93943	13.785	0.744214
17288442	Irx2		Iroquois related homeobox 2 (Drosophila)	50.81	5277	59.84	4121	1.17772	0.42		9417.97	1938.38		1580.15	2022.35	857.913	1139.39
17511623	Irx3		Iroquois related homeobox 3 (Drosophila)	62.69	4381	45.99	5331	0.73361	0.19		12744.3	63320.1		74.911	29.0795	22.7047	12.6516
17503810	Irx5		Iroquois related homeobox 5 (Drosophila)	40.97	6354	37.92	6373	0.925555	0.75		6419.75	24352.1		209.907	360.52	114.334	46.1413
17503816	Irx6		Iroquois related homeobox 6 (Drosophila)	13.63	14438	14.31	14635	1.04989	0.69		107.429	1082.71		0.780323	0	0.810882	0
17296427	Isl1		ISL1 transcription factor, LIM/homeodomain (islet 1)	119.33	2352	228.83	1031	1.91762	0.03		4330.06	834.849		40545.6	7230.22	2520.22	2317.48
17502527	Isx		intestine-specific homeobox	23.08	9961	28.59	8257	1.23873	0.01		772.199	773.188		0	0.330449	0.810882	3.72107
17378300	Itch		itchy E3 ubiquitin protein ligase	95.06	2920	96.09	2555	1.01084	0.44		10564.7	19216.9		774.861	675.768	464.635	205.403
17234647	Itgb2		integrin, beta 2 (complement component 3 receptor 3 and 4 subunit)	11.94	15715	11.94	16647	1	1		91.8633	3042.41		0	0.330449	0	0
17218149	Ivns1abp		influenza virus NS1A binding protein	76.56	3633	90.93	2698	1.1877	0.31		703.999	1485.62		11720.5	7068.3	4906.65	7301.48
17349223	Iws1		IWS1 homolog (S. cerevisiae)	127.71	2189	153.59	1589	1.20265	0.44		6167.69	3548.34		11221	8839.51	7328.75	6094.37
17358517	Jak2		Janus kinase 2	101.5	2758	64.16	3837	0.632118	0.16		0.155192	0.0481691		591.485	606.043	339.759	443.551
17286927	Jarid2		jumonji, AT rich interactive domain 2	60.79	4506	44.42	5519	0.730712	0.04		6661.74	29369.4		7526.22	4652.72	3285.69	2577.96
17277396	Jdp2		Jun dimerization protein 2	13.97	14217	13.71	15152	0.981389	0.79		1.0692	0.824673		26.531	44.2801	15.4068	26.0475
17294991	Jmy		junction-mediating and regulatory protein	109.7	2559	209.18	1130	1.90684	0.03		11361.9	3748		431.519	677.09	677.897	418.992
17427312	Jun		Jun oncogene	72.24	3840	16.22	13311	0.224529	0.001		25976.2	178261		14162.9	7445.01	5713.47	4146.02
17511259	Junb		Jun-B oncogene	49.42	5404	42.61	5748	0.862202	0.48		11014.2	105750		227.074	614.965	420.848	739.749
17510127	Jund		jun D proto-oncogene	70.85	3916	70.19	3539	0.990685	0.98		26238.5	34895.9		3025.31	2626.08	2478.87	3620.6
17269464	Jup		junction plakoglobin	90.2	3066	82.03	3007	0.909424	0.56		28840.7	7568.54		674.199	710.135	2437.51	5471.46
17269615	Kat2a		K(lysine) acetyltransferase 2A	31.51	7854	28.97	8149	0.919391	0.63		99.078	73.0317		18.7278	30.4013	17.0285	13.3959
17338571	Kat2b		K(lysine) acetyltransferase 2B	91.21	3037	60.86	4037	0.667251	0.09		26.1934	22.7203		966.04	858.506	854.669	1399.87
17361663	Kat5		K(lysine) acetyltransferase 5	67.1	4115	53.36	4623	0.795231	0.23		62.1582	110.834		20.2884	3.30449	11.3523	11.1632
17483532	Kat8		K(lysine) acetyltransferase 8	98.22	2836	44.3	5533	0.451028	0.04		62.1582	110.834		88.1765	73.0292	133.795	69.9561
17338545	Kcnh8		potassium voltage-gated channel, subfamily H (eag-related), member 8	212.47	1281	110.7	2225	0.521015	0.02		496.43	23.5769		9.36388	17.1833	24.3265	59.5371
17391270	Kcnip3		Kv channel interacting protein 3, calsenilin	23.89	9723	33.24	7179	1.39138	0.07		65.9398	20.2039		18.7278	16.5224	43.7876	36.4665
17352850	Kctd1		potassium channel tetramerisation domain containing 1	20.8	10765	6.97	18160	0.335096	0.002		600.017	336.545		423.716	801.008	489.773	158.518
17431562	Kdm1a		lysine (K)-specific demethylase 1A	192.19	1417	134.42	1833	0.699412	0.14		14749	8088.59		870.06	546.232	404.63	419.737
17429026	Kdm4a		lysine (K)-specific demethylase 4A	44.51	5906	48.24	5073	1.0838	0.63		30.2397	96.8401		39.7965	34.0362	34.057	31.257
17338767	Kdm4b		lysine (K)-specific demethylase 4B	19.19	11430	17.41	12558	0.907243	0.41		26582.2	6403.9		53.062	113.674	84.3317	52.8392
17414935	Kdm4c		lysine (K)-specific demethylase 4C	162.48	1704	106.96	2307	0.658296	0.03		6.35082	2.32931		142.019	198.269	168.663	116.842
17462318	Kdm5a		lysine (K)-specific demethylase 5A	68.28	4049	51.23	4809	0.750293	0.07		9208.08	5298.26		3190.74	2270.18	1802.59	1446.75
17217500	Kdm5b		lysine (K)-specific demethylase 5B	155.75	1770	63.6	3864	0.408347	0.002		24185.3	14193.9		8747.42	5069.09	4826.37	3192.68
17538912	Kdm5c		lysine (K)-specific demethylase 5C	40.92	6356	31.32	7586	0.765396	0.05		12436.8	8882.77		3060.43	2676.31	1852.05	1149.07
17546287	Kdm5d		lysine (K)-specific demethylase 5D	31.62	7826	21.88	10387	0.691967	0.01		1104.6	1180.28		112.367	518.144	142.715	546.253
17515128	Keap1		kelch-like ECH-associated protein 1	25.65	9197	36.74	6566	1.43236	0.005		138.092	133.086		369.093	380.677	657.625	555.184
17430533	Khdrbs1		KH domain containing, RNA binding, signal transduction associated 1	33.92	7371	35.26	6822	1.0395	0.93		19515.9	19842		4921.5	1574.92	1434.45	1253.26
17438272	Kit		v-kit Hardy-Zuckerman 4 feline sarcoma viral oncogene homolog	12.6	15193	17.05	12781	1.35317	0.26		199.905	178.802		169.33	665.854	713.576	546.997
17503254	Klf1		Kruppel-like factor 1 (erythroid)	11.02	16534	11.18	17402	1.01452	0.92		69.9441	55.1996		1.56065	2.97404	0.810882	3.72107
17316690	Klf10		Kruppel-like factor 10	15.48	13213	13.7	15166	0.885013	0.1		1516.68	2276.43		1914.13	2032.92	1802.59	942.175
17274532	Klf11		Kruppel-like factor 11	30.23	8120	28.91	8172	0.956335	0.51		2308.45	7134.94		1851.71	235.94	145.959	98.2362
17309099	Klf12		Kruppel-like factor 12	67.8	4076	28.56	8261	0.421239	0.02		2168.1	1687.83		119.389	278.899	154.878	64.0024
17491788	Klf13		Kruppel-like factor 13	18.81	11574	21.56	10525	1.1462	0.18		7957.98	9699.13		676.54	1283.79	265.969	189.03
17460826	Klf15		Kruppel-like factor 15	15.1	13463	15.74	13601	1.04238	0.81		882.121	9592.85		1.56065	2.97404	3.24353	4.46528
17243010	Klf16		Kruppel-like factor 16	29.06	8385	34.12	6992	1.17412	0.3		3203.57	2600.81		937.168	635.784	409.495	316.291
17428904	Klf17		Kruppel-like factor 17	18.81	11575	20.72	10893	1.10154	0.33		7.65441	2.52041		0	62.4548	5.67617	2.97686
17502440	Klf2		Kruppel-like factor 2 (lung)	27.41	8763	28.21	8364	1.02919	0.89		1658.54	5082.6		0.780323	60.8026	49.4638	61.0255
17437674	Klf3		Kruppel-like factor 3 (basic)	45.74	5787	34.6	6919	0.756449	0.16		3269.25	8741.94		67.8881	32.7144	172.718	116.097
17425401	Klf4		Kruppel-like factor 4 (gut)	27.52	8742	23.07	9948	0.838299	0.11		5316.79	49014.6		400.306	832.07	227.047	270.15
17302397	Klf5		Kruppel-like factor 5	225.21	1197	69.91	3557	0.310421	0.001		276.747	410.882		7.02291	0.991347	8.9197	6.69793
17285000	Klf6		Kruppel-like factor 6	37.63	6772	21.12	10729	0.561254	0.002		2978.2	13560.8		5689.34	924.265	753.309	479.274
17223766	Klf7		Kruppel-like factor 7 (ubiquitous)	13.79	14342	11.33	17241	0.82161	0.11		301.073	842.604		298.864	55.8459	20.272	23.8148
17472725	Kras		v-Ki-ras2 Kirsten rat sarcoma viral oncogene homolog	182.29	1506	100.49	2450	0.551264	0.02		5964.65	6372.89		11322.5	4457.75	3035.94	3124.21
17313322	L3mbtl2		l(3)mbt-like 2 (Drosophila)	27.03	8867	31.86	7456	1.17869	0.35		2086.65	1599.02		213.809	71.0465	229.48	330.431
17400317	Lass2		longevity assurance homolog 2 (S. cerevisiae)	120.1	2334	88.52	2784	0.737052	0.17		7463.87	16335.6		0	0	0	0
17498847	Lass4		longevity assurance homolog 4 (S. cerevisiae)	18.36	11766	24.61	9404	1.34041	0.17		3108.09	2057.04		0	0	0	0
17321630	Lass5		longevity assurance homolog 5 (S. cerevisiae)	82.99	3355	77.05	3208	0.928425	0.82		9472.14	5610.06		0	0	0	0
17371374	Lass6		longevity assurance homolog 6 (S. cerevisiae)	61.2	4482	22.13	10285	0.361601	0.05		2855.93	637.191		0	0	0	0
17339554	Lbh		limb-bud and heart	194.97	1397	2517.27	30	12.9111	0		4577.92	1730.6		179.474	957.971	529.506	853.613
17365193	Lbx1		ladybird homeobox homolog 1 (Drosophila)	10.77	16730	11.32	17257	1.05107	0.71		7224.33	4930.89		0	0	0	0
17359436	Lcor		ligand dependent nuclear receptor corepressor	101.63	2756	54.67	4511	0.537932	0.07		712.33	178.635		54.6226	32.0535	70.5467	28.2801
17365314	Ldb1		LIM domain binding 1	110	2555	108.08	2283	0.982545	0.96		268.739	658.065		102.222	24.7837	35.6788	32.7454
17402662	Lef1		lymphoid enhancer binding factor 1	14.71	13719	20.47	11021	1.39157	0.14		5373.32	160101		5.46226	1.65224	3.24353	2.23264
17382851	Lhx3		LIM homeobox protein 3	17.48	12174	20.47	11018	1.17105	0.32		14148.4	31.2957		41.3571	276.916	297.594	323.733
17228398	Lhx4		LIM homeobox protein 4	13.17	14761	13.57	15272	1.03037	0.39		216.542	0.4269		3.12129	3.96539	0	0.744214
17384533	Lhx6		LIM homeobox protein 6	14.75	13698	17.49	12517	1.18576	0.17		0.603627	0.5		10.1442	11.8962	0.810882	3.72107
17523597	Limd1		LIM domains containing 1	16.94	12404	22.12	10294	1.30579	0.59		18171	6896.51		484.581	1600.69	1119.02	709.236
17381026	Lime1		Lck interacting transmembrane adaptor 1	65.4	4219	74.49	3338	1.13899	0.2		3264.81	4692.06		7.02291	57.4981	37.3006	69.2119
17328124	Litaf		ipopolysaccharide-induced TNF factor	28.63	8480	24.87	9298	0.868669	0.08		9543.8	7206.46		5179.01	3410.23	6256.76	5938.83
17494842	Lmo1		LIM domain only 1	66.72	4134	49.93	4920	0.748351	0.04		12269.4	564.951		151.383	268.985	403.819	366.153
17373781	Lmo2		LIM domain only 2	10.85	16669	13.1	15665	1.20737	0.05		3.95022	31.2084		14.8261	5.61763	2.43265	16.3727
17472288	Lmo3		LIM domain only 3	19.07	11486	12.36	16296	0.648138	0.09		1619.64	107.129		17.9474	1254.71	1196.86	842.45
17410809	Lmo4		LIM domain only 4	58.51	4663	71.67	3458	1.22492	0.61		13.368	37.31		953.555	5224.4	2754.57	2600.28
17302429	Lmo7		LIM domain only 7	178.19	1544	408.92	529	2.29485	0.005		19940.9	1430.84		2221.58	29720.6	20985.6	22691.1
17219127	Lmx1a		LIM homeobox transcription factor 1 alpha	12.95	14922	12.75	15919	0.984556	0.29		435.795	318.742		282.477	209.835	115.145	21.5822
17384190	Lmx1b		LIM homeobox transcription factor 1 beta	39.99	6467	43.51	5634	1.08802	0.53		39.1029	0.953866		0	0	0	0.744214
17308600	Lpar6		lysophosphatidic acid receptor 6	91.66	3024	44.06	5565	0.48069	0.18		597.662	3337.74		191.179	7.26987	32.4353	0.744214
17280062	Lpin1		lipin 1	26.43	8996	22.54	10146	0.852819	0.47		1.12299	2.52221		316.811	367.459	457.337	654.908
17360977	Lrp5		low density lipoprotein receptor-related protein 5	49.81	5368	54.57	4519	1.09556	0.82		11149.3	12891.4		0	6.60898	1.62176	19.3496
17471995	Lrp6		low density lipoprotein receptor-related protein 6	166.46	1658	148.32	1643	0.891025	0.66		11376.6	23809		100.662	22.1401	12.9741	30.5128
17417349	Lrrc41		leucine rich repeat containing 41	21.83	10408	18.76	11874	0.859368	0.65		8104.99	7510.73		200.543	74.351	125.687	116.097
17522577	Lrrfip2		leucine rich repeat (in FLII) interacting protein 2	33.39	7475	33.62	7097	1.00689	0.94		1.30275	0.5		336.319	171.503	165.42	183.077
17262026	Lsm11		U7 snRNP-specific Sm-like protein LSM11	10.54	16922	11.79	16788	1.1186	0.54		1518.6	1785.98		76.4717	44.2801	192.99	120.563
17501994	Lsm4		LSM4 homolog, U6 small nuclear RNA associated (S. cerevisiae)	63.63	4319	61.44	3990	0.965582	0.74		5627.01	6277.66		184.156	76.6641	111.091	244.846
17503208	Lyl1		lymphoblastomic leukemia	15.51	13187	17.9	12297	1.15409	0.15		170.403	2311.58		0	0	0.810882	0.744214
17532526	Lztfl1		leucine zipper transcription factor-like 1	69.26	4003	80.65	3066	1.16445	0.49		3717.6	1258.53		2056.93	3707.64	3176.22	2716.38
17505903	Maf		avian musculoaponeurotic fibrosarcoma (v-maf) AS42 oncogene homolog	10.12	17178	199.53	1202	19.7164	0.43		2720.98	45206.9		203.664	286.169	223.803	110.888
17318160	Mafa		v-maf musculoaponeurotic fibrosarcoma oncogene family, protein A (avian)	26.11	9084	24.14	9573	0.92455	0.54		113.572	1.85252		0	0.660898	0	0.744214
17393868	Mafb		v-maf musculoaponeurotic fibrosarcoma oncogene family, protein B (avian)	9.21	17622	12.81	15870	1.39088	0.09		711.349	9549.59		63.9865	30.0708	29.1917	16.3727
17273231	Mafg		v-maf musculoaponeurotic fibrosarcoma oncogene family, protein G (avian)	24.71	9458	28.8	8203	1.16552	0.65		1366.96	1328.97		109.245	158.615	128.119	58.7929
17444037	Mafk		v-maf musculoaponeurotic fibrosarcoma oncogene family, protein K (avian)	34.47	7287	32.79	7262	0.951262	0.68		2190.43	684.064		104.563	186.704	318.677	381.038
17543264	Maged1		melanoma antigen, family D, 1	101.95	2747	60.15	4094	0.589995	0.05		51864	186152		2030.4	292.447	219.749	148.099
17351330	Malt1		mucosa associated lymphoid tissue lymphoma translocation gene 1	22.16	10283	18.71	11895	0.844314	0.16		1941.41	614.441		106.124	133.171	128.119	101.957
17262326	Maml1		mastermind like 1 (Drosophila)	18.32	11789	31.07	7645	1.69596	0.06		6619.28	12800.8		91.2978	63.7766	39.7332	104.19
17528053	Map2k5		mitogen-activated protein kinase kinase 5	53.33	5050	18.46	12014	0.346147	0.007		4200.01	3098.62		78.8126	21.8096	47.0311	66.235
17488312	Map3k10		mitogen-activated protein kinase kinase kinase 10	22.13	10290	22.89	10018	1.03434	0.83		6137.95	3953.56		10.1442	11.5657	12.9741	29.0243
17322230	Map3k12		mitogen activated protein kinase kinase kinase 12	51.32	5233	36.64	6584	0.713952	0.26		29.712	15.2332		60.0849	29.0795	50.2747	108.655
17324259	Map3k13		mitogen-activated protein kinase kinase kinase 13	46.93	5659	22.58	10130	0.481142	0.04		1137.16	325.028		535.302	170.512	287.863	181.588
17323371	Mapk1		mitogen activated protein kinase 1	97.62	2848	108.8	2263	1.11453	0.82		11436.4	9157.5		2237.97	2236.48	1744.21	2001.19
17483084	Mapk3		mitogen activated protein kinase 3	292.92	862	199.73	1200	0.681859	0.01		14092.2	9957.66		82.7143	37.0103	123.254	128.749
17304976	Mapk8		mitogen activated protein kinase 8	43.58	6002	38.48	6293	0.882974	0.75		3860.63	3232.92		7125.13	3582.07	1874.76	1191.49
17388371	Mapk8ip1		mitogen-activated protein kinase 8 interacting protein 1	35.9	7042	36.14	6667	1.00669	0.97		18.2875	1.60191		655.472	110.37	556.265	948.129
17249057	Mapk9		mitogen activated protein kinase 9	33.75	7413	34.06	7003	1.00919	0.87		3.04144	12.2832		470.535	472.872	626.001	551.463
17376480	Mavs		mitochondrial antiviral signaling protein	64.79	4254	59.94	4114	0.925143	0.85		19.8473	21.5904		10.9245	17.1833	33.2462	65.4908
17282090	Max		Max protein	1172.17	169	775.69	221	0.661756	0.03		1.89004	3.59412		1364.01	1049.84	1288.49	1790.58
17496555	Maz		MYC-associated zinc finger protein (purine-binding transcription factor)	28.42	8518	32.21	7390	1.13336	0.09		23677.1	26487.3		1573.91	626.531	874.131	1239.86
17351668	Mbd2		methyl-CpG binding domain protein 2	780.25	270	660.45	285	0.846459	0.15		5428.74	1461.1		489.263	1463.23	1654.2	1368.61
17242910	Mbd3		methyl-CpG binding domain protein 3	46.79	5680	62.9	3903	1.3443	0.06		15836.1	15144.3		145.14	34.6971	138.661	183.821
17513417	Mbtps1		membrane-bound transcription factor peptidase, site 1	47.93	5539	65.53	3773	1.3672	0.12		6.66907	7.83784		206.005	198.93	211.64	112.376
17545675	Mbtps2		membrane-bound transcription factor peptidase, site 2	87.07	3175	33.99	7017	0.390376	0.006		3059.13	2784.7		461.951	540.945	400.576	241.87
17468798	Mcm2		minichromosome maintenance deficient 2 mitotin (S. cerevisiae)	21.17	10617	20.04	11200	0.946623	0.44		6575.34	6424.71		134.216	42.9583	21.8938	7.44214
17328432	Mcm4		minichromosome maintenance deficient 4 homolog (S. cerevisiae)	13.21	14738	11.25	17317	0.851628	0.16		3464.29	17370.2		4289.44	528.057	476.798	142.889
17502583	Mcm5		minichromosome maintenance deficient 5, cell division cycle 46 (S. cerevisiae)	14.63	13773	14.63	14383	1	1		3789.19	23701.5		264.53	465.933	617.892	571.556
17226550	Mcm6		minichromosome maintenance deficient 6 (MIS5 homolog, S. pombe) (S. cerevisiae)	21.24	10593	42.52	5765	2.00188	0.13		6498.69	9523.2		214.589	124.91	30.8135	11.9074
17454226	Mcm7		minichromosome maintenance deficient 7 (S. cerevisiae)	11.14	16426	12.72	15958	1.14183	0.54		5620.65	16466.7		226.294	26.1055	40.5441	18.6053
17345728	Mdfi		MyoD family inhibitor	20.48	10906	21.15	10720	1.03271	0.46		7.93598	17.1555		0	7.26987	4.05441	2.97686
17456121	Mdfic		MyoD family inhibitor domain containing	32.3	7692	30.49	7774	0.943963	0.68		861.35	16307.3		117.829	60.1417	30.0026	32.7454
17542573	Mecp2		methyl CpG binding protein 2	39.69	6499	33.17	7188	0.835727	0.09		3.46957	1.4194		622.698	756.067	573.293	459.924
17268755	Med1		mediator complex subunit 1	39.48	6530	42.61	5749	1.07928	0.58		1284.67	3058.87		1903.21	1896.12	1306.33	1328.42
17524141	Med17		mediator complex subunit 17	25.9	9133	26.55	8808	1.0251	0.6		3465.06	2584.41		79.593	63.1157	68.9249	46.8855
17232244	Med23		mediator complex subunit 23	22.08	10305	19.77	11341	0.89538	0.26		8.29221	48.6641		205.225	255.437	137.039	81.1193
17490432	Med25		mediator complex subunit 25	41.75	6235	51.32	4797	1.22922	0.53		12962.8	7283.65		7.80323	7.26987	28.3809	25.3033
17510572	Med26		mediator complex subunit 26	26.06	9098	23.84	9675	0.914812	0.55		2297.81	1933.36		306.667	228.01	100.549	186.798
17368834	Med27		mediator complex subunit 27	22.81	10057	14.41	14555	0.63174	0.02		3519.91	947.099		81.1536	58.8199	63.2488	77.3982
17282368	Med6		mediator complex subunit 6	107.14	2621	54.83	4493	0.51176	0.04		1314.72	1158.82		286.379	343.667	238.399	240.381
17262124	Med7		mediator complex subunit 7	82.3	3385	53.69	4593	0.652369	0.12		1314.72	1158.82		694.488	697.577	579.78	1275.58
17491979	Mef2a		myocyte enhancer factor 2A	89.32	3102	108.08	2284	1.21003	0.23		2498.7	2545.97		76.4717	46.5933	35.6788	44.6528
17501828	Mef2b		myocyte enhancer factor 2B	9.77	17364	11.67	16908	1.19447	0.03		2498.7	2545.97		0	0.991347	0	5.95371
17294682	Mef2c		myocyte enhancer factor 2C	10.74	16750	14.04	14855	1.30726	0.11		2.78771	15.5427		42.9178	1.3218	11.3523	1.48843
17398970	Mef2d		myocyte enhancer factor 2D	132.25	2112	163.88	1464	1.23917	0.39		4159.08	3335.77		33.5539	1.98269	14.5959	15.6285
17474078	Meis3		myeloid ecotropic viral integration site 3	19.24	11409	21.7	10461	1.12786	0.35		2240.8	2040.72		60.0849	8.92212	12.9741	26.0475
17356794	Men1		multiple endocrine neoplasia 1	32.77	7612	27.07	8674	0.82606	0.47		2337.23	2016.66		118.609	27.0968	54.3291	72.1888
17269974	Meox1		mesenchyme homeobox 1	7.92	17964	11.49	17086	1.45076	0.02		362.384	9634.33		2.34097	5.61763	2.43265	7.44214
17479474	Mesp2		mesoderm posterior basic helix-loop-helix transcription factor 2	21.27	10582	23.15	9917	1.08839	0.26		54.498	107.454		16.3868	3.30449	3.24353	14.1401
17374906	Mga		MAX gene associated	78.21	3561	71.44	3472	0.913438	0.08		269.557	250.493		3439.66	2785.68	1723.93	1278.56
17546762	Mid1		midline 1	16.02	12885	13.9	14977	0.867665	0.21		1.97511	7.80211		41.3571	34.6971	19.4612	6.69793
17242589	Mier2		mesoderm induction early response 1, family member 2	15.35	13289	13.96	14920	0.909446	0.12		5268.41	3925.61		6.24259	80.6295	81.8991	53.5834
17289824	Mier3		mesoderm induction early response 1, family member 3	59.35	4597	49.19	4985	0.828812	0.24		6393.5	2964.32		3352.27	8984.9	3117.03	1829.28
17326472	Mina		MYC induced nuclear antigen	18.23	11837	12.69	15980	0.696105	0.03		968.111	538.613		60.0849	59.1503	77.0338	148.843
17461132	Mitf		microphthalmia-associated transcription factor	18.14	11877	15.7	13632	0.865491	0.19		1.89608	7.19021		60.8652	124.91	83.5208	64.0024
17230463	Mixl1		Mix1 homeobox-like 1 (Xenopus laevis)	9.75	17378	13.15	15618	1.34872	0.24		3.33652	36.7167		0.780323	110.039	0	2.97686
17216563	Mki67ip		Mki67 (FHA domain) interacting nucleolar phosphoprotein	7.26	18030	14.39	14574	1.98209	0.26		3529.21	2511.35		0	0	0	0
17319429	Mkl1		megakaryoblastic leukemia (translocation) 1 homolog	11.64	15979	12.39	16272	1.06443	0.56		155.359	165.23		22.6294	17.1833	9.73058	10.419
17323013	Mkl2		megakaryoblastic leukemia (translocation) 2 homolog	55.24	4900	47.82	5114	0.865677	0.16		4.4353	28.1541		207.566	307.978	216.505	331.919
17526382	Mll1		myeloid/lymphoid or mixed-lineage leukemia 1	155.83	1768	105.66	2331	0.678047	0.002		9187.03	18766.6		0	0	0	0
17446354	Mll3		myeloid/lymphoid or mixed-lineage leukemia 3	190.34	1435	227.88	1038	1.19723	0.07		8380.44	6166.64		0	0	0	0
17435189	Mll5		myeloid/lymphoid or mixed-lineage leukemia 5	302.63	836	271.25	842	0.896309	0.53		10631.3	16094.7		0	0	0	0
17346387	Mllt1		myeloid/lymphoid or mixed lineage-leukemia translocation to 1 homolog (Drosophila)	17.75	12055	14.53	14468	0.818592	0.2		8866.13	16619.1		159.966	44.2801	70.5467	43.1644
17367243	Mllt10		myeloid/lymphoid or mixed lineage-leukemia translocation to 10 homolog (Drosophila)	124.22	2248	128.96	1927	1.03816	0.75		3559.98	3096.5		586.803	385.303	227.858	139.912
17427033	Mllt3		myeloid/lymphoid or mixed lineage-leukemia translocation to 3 homolog (Drosophila)	122.34	2287	112.5	2192	0.919568	0.44		1209.18	1051.51		2444.75	4708.9	2340.2	1912.63
17255828	Mllt6		myeloid/lymphoid or mixed lineage-leukemia translocation to 6 homolog (Drosophila)	42.89	6089	37.06	6510	0.864071	0.29		11259.7	11369.9		358.168	279.89	236.777	450.249
17256537	Mlx		MLX, MAX dimerization protein	32.23	7709	29.84	7927	0.925845	0.82		6.73803	4.76334		57.7439	85.9167	135.417	155.541
17442284	Mlxip		MLX interacting protein (MondoA)	123.41	2273	157.33	1538	1.27486	0.04		2.61825	8.73849		56.9636	113.014	309.757	425.69
17443185	Mlxipl		MLX interacting protein-like (MondoB) CHREBP	81.09	3428	31.87	7451	0.39302	0		502.069	1335.4		10.9245	0.330449	1.62176	12.6516
17300279	Mmp14		matrix metallopeptidase 14 (membrane-inserted)	62.56	4387	35.7	6752	0.570652	0.008		28493.9	103253		117.048	31.0622	25.9482	9.67478
17276262	Mnat1		menage a trois 1	113.58	2459	101	2437	0.889241	0.65		2194.99	1955.47		227.074	175.799	115.956	284.29
17252817	Mnt		max binding protein	36.72	6912	30.18	7843	0.821895	0.05		5530.55	4644.64		284.818	153.659	161.365	136.191
17429191	Mpl		myeloproliferative leukemia virus oncogene	29.67	8253	30.16	7845	1.01651	0.44		2708.17	2535.27		0	0.660898	0	0
17446836	Mpv17		MpV17 mitochondrial inner membrane protein	93.04	2976	74.12	3359	0.796647	0.63		3781.63	5236.08		152.163	266.342	240.832	336.385
17221396	Msc		musculin	20.1	11068	19.83	11310	0.986567	0.29		40.3836	329.603		25.7507	0.991347	0	0
17437049	Msx1		homeo box, msh-like 1	12.38	15349	14.96	14163	1.2084	0.03		58.2548	1.83958		0.780323	4.29583	2.43265	1.48843
17447610	Msx1as		msh homeobox 1 opposite strand	32.68	7626	30.56	7763	0.935129	0.52		6.11614	0.28342		0	0	0	0
17292671	Msx2		homeo box, msh-like 2	11.34	16225	11.52	17043	1.01587	0.8		4.38438	11.5384		1.56065	9.58302	0.810882	2.97686
17279471	Mta1		metastasis associated 1	47.38	5601	41.49	5873	0.875686	0.28		14473.5	24997.7		520.476	371.094	314.622	326.71
17357338	Mta2		metastasis-associated gene family, member 2	16.19	12772	20.48	11013	1.26498	0.23		14580.4	18452.4		1237.59	1768.56	1320.12	892.312
17340017	Mta3		metastasis associated 3	49.85	5364	21.68	10469	0.434905	0		39.3626	45.1642		29.6523	37.6712	93.2514	78.1425
17310893	Mtdh		metadherin	237.71	1116	243.37	960	1.02381	0.9		6781.11	5706.54		1548.16	1784.09	990.087	800.03
17429880	Mtf1		metal response element binding transcription factor 1	81.62	3409	59	4181	0.722862	0.09		3338.67	1060.7		307.447	783.164	541.669	1029.25
17440136	Mtf2		metal response element binding transcription factor 2	42.09	6194	27.35	8587	0.649798	0.1		3824.31	2820.49		5932.02	3090.03	1336.33	1164.69
17444813	Mtif3		mitochondrial translational initiation factor 3	85.13	3244	70.67	3510	0.830142	0.48		688.338	582.803		31.9933	7.26987	30.0026	57.3045
17421600	Mtor		mechanistic target of rapamycin (serine/threonine kinase)	52.26	5157	48.08	5086	0.920015	0.2		7100.65	5198.91		58.5242	71.7074	54.3291	118.33
17465830	Mtpn		myotrophin	985.4	207	585.35	326	0.594023	0.004		27890	11625.5		10760.7	15299.8	19412.5	23048.3
17468511	Mxd1		MAX dimerization protein 1	19.81	11186	16.54	13077	0.834932	0.23		3332.11	3007.63		469.755	207.522	318.677	308.105
17292828	Mxd3		MAX dimerization protein 3	14.4	13896	15.66	13660	1.0875	0.22		657.871	1519.71		17.9474	15.5311	3.24353	2.23264
17447218	Mxd4		MAX dimerization protein 4	41.12	6329	59.33	4158	1.44285	0.39		5286	6425.46		9.36388	4.29583	9.73058	10.419
17365690	Mxi1		Max interacting protein 1	1606.3	96	1450.57	100	0.90305	0.84		2.07248	3.07874		1729.98	3252.28	2339.39	1684.16
17239664	Myb		myeloblastosis oncogene	15.24	13358	16.76	12951	1.09974	0.4		5.06904	13.4208		1632.44	48.576	106.226	111.632
17252369	Mybbp1a		MYB binding protein (P160) 1a	27.85	8655	25.25	9179	0.906643	0.41		16099.2	15611.7		111.586	71.7074	117.578	98.9805
17394003	Mybl2		myeloblastosis oncogene-like 2	11.83	15822	10.12	17878	0.855452	0.4		463.813	2490.96		35.1145	0	0.810882	4.46528
17311846	Myc		myelocytomatosis oncogene	19.62	11260	16.29	13257	0.830275	0.06		4.75562	20.8987		184.937	14.8702	4.05441	8.93057
17418241	Mycbp		c-myc binding protein	115.56	2421	99.96	2463	0.865005	0.44		2146.61	396.141		100.662	511.865	453.283	416.016
17279998	Mycn		v-myc avian myelocytomatosis viral oncogene neuroblastoma derived homolog	13.14	14787	12.93	15775	0.984018	0.65		1782.21	1129.36		2777.95	501.621	347.057	247.079
17390844	Myef2		myelin basic protein expression factor 2, repressor	78.92	3537	70.63	3512	0.894957	0.59		155.595	452.22		7393.56	3357.36	2258.31	1708.72
17244726	Myf5		myogenic factor 5	17.08	12339	25.02	9253	1.46487	0.02		0.277939	0.5		3.12129	253.124	7.29794	1.48843
17396553	Mynn		myoneurin	71.47	3877	51.73	4761	0.7238	0.22		2974.6	2737.88		2863.01	1766.91	1257.68	916.872
17264159	Myocd		myocardin	13.66	14418	18.44	12029	1.34993	0.11		0.325688	0.5		26.531	113.344	8.10882	3.72107
17478175	Myod1		myogenic differentiation 1	25.83	9155	27.45	8556	1.06272	0.75		0.325688	0.5		8.58356	0	0	0
17217428	Myog		myogenin	13.21	14730	16.86	12899	1.27631	0.1		10.3993	3.88826		255.946	2.64359	1.62176	4.46528
17474389	Mypop		Myb-related transcription factor, partner of profilin	30.56	8043	32.14	7401	1.0517	0.59		1208.6	2174.68		14.8261	4.62628	30.8135	23.8148
17362616	Myrf		myelin regulatory factor (predicted gene 98)	13.54	#N/A	14.43	#N/A	1.06573	0.38		1208.6	2174.68		0.780323	1.3218	0	0.744214
17268180	Myst2		MYST histone acetyltransferase 2	31	7950	22.9	10017	0.73871	0.04		6.14948	36.747		0	0	0	0
17499983	Myst3		MYST histone acetyltransferase (monocytic leukemia) 3	59.98	4559	40.08	6077	0.668223	0.04		12383.6	11104.4		0	0	0	0
17297595	Myst4		MYST histone acetyltransferase monocytic leukemia 4	118.22	2367	83.29	2951	0.704534	0.08		3.95045	1.64724		0	0	0	0
17381143	Myt1		myelin transcription factor 1	20.11	11064	18.03	12230	0.896569	0.35		0.555878	0.5		12118.4	8353.75	2382.37	1516.71
17274670	Myt1l		myelin transcription factor 1-like	11.08	16475	12.71	15963	1.14711	0.24		0.270868	0.146739		5.46226	11.5657	0	0.744214
17486635	Mzf1		myeloid zinc finger 1	11.71	15918	12.88	15818	1.09991	0.3		657.889	354.594		0.780323	7.26987	12.1632	12.6516
17397439	Naa15		N(alpha)-acetyltransferase 15, NatA auxiliary subunit	29.7	8243	26.52	8820	0.892929	0.63		6560	4603.26		1674.57	1175.08	459.77	350.525
17449673	Naaa		N-acylethanolamine acid amidase	23.38	9863	31.22	7607	1.33533	0.35		6268.73	9537.21		5.46226	45.2715	62.4379	58.0487
17222913	Nab1		Ngfi-A binding protein 1	18.24	11826	19.32	11600	1.05921	0.25		5795.76	1040.57		222.392	898.821	396.521	395.178
17246019	Nab2		Ngfi-A binding protein 2	36.07	7013	37.05	6513	1.02717	0.6		86.6188	4659.92		2.34097	33.3753	5.67617	6.69793
17238226	Naca		nascent polypeptide-associated complex alpha polypeptide	1529.19	103	1585.12	82	1.03657	0.5		10408.7	416.883		8006.12	6642.02	5483.99	4273.28
17511134	Nacc1		nucleus accumbens associated 1, BEN and BTB (POZ) domain containing	223.59	1214	122.61	2019	0.54837	0.09		16403.1	10490.5		80.3733	42.9583	38.9223	81.8635
17462694	Nanog		Nanog homeobox	8.89	17745	10.91	17695	1.22722	0.27		3.61666	6.80579		4.68194	5.61763	3.24353	7.44214
17521441	Nat6		N-acetyltransferase 6 (GCN5-related)	67.84	4074	60.75	4047	0.895489	0.76		3338.3	3362.21		5.46226	40.3148	17.0285	48.3739
17411981	Nbn		nibrin	68.79	4021	43.2	5678	0.627998	0.04		1786.9	1346.19		90.5175	155.972	132.174	111.632
17279805	Ncoa1		nuclear receptor coactivator 1	130.38	2143	110.19	2236	0.845145	0.37		8279.22	2677.88		667.176	1721.97	1501.75	1411.03
17221317	Ncoa2		nuclear receptor coactivator 2	91.72	3019	93.46	2618	1.01897	0.89		72.1076	38.3053		1219.65	1619.86	1241.46	856.59
17379719	Ncoa3		nuclear receptor coactivator 3	33.47	7461	37.02	6519	1.10607	0.57		7006.88	4996.31		998.814	1571.61	1462.02	1178.83
17394349	Ncoa5		nuclear receptor coactivator 5	22.76	10074	19.97	11230	0.877417	0.32		8539.27	5973.76		1193.89	333.092	528.695	797.053
17393244	Ncoa6		nuclear receptor coactivator 6	61.46	4461	46.53	5252	0.757078	0.13		4530.46	3607.63		206.005	282.203	181.638	317.779
17263959	Ncor1		nuclear receptor co-repressor 1	208.29	1301	186.79	1296	0.896779	0.23		16784.7	13592.6		1169.7	1669.43	1416.61	1029.99
17452897	Ncor2		nuclear receptor co-repressor 2	37.23	6835	24.3	9518	0.652699	0.02		24244.7	32140.1		76.4717	51.2196	64.0597	81.1193
17478789	Ndn		necdin	30.97	7959	31.01	7659	1.00129	1		6651.16	10759.9		1145.51	445.115	307.324	101.957
17540396	Ndp		Norrie disease (pseudoglioma)	12.21	15497	13.97	14917	1.14414	0.39		968.689	18505		24.9703	22.4705	4.05441	3.72107
17306785	Nedd8		neural precursor cell expressed, developmentally down-regulated gene 8	1221.58	159	739.68	244	0.605511	0.01		8086.6	5513.67		870.841	693.943	1114.15	1298.65
17268786	Neurod2		neurogenic differentiation 2	12.11	15571	15.5	13778	1.27993	0.06		2.07468	0.733184		682.783	4.62628	7.29794	17.1169
17402513	Neurog2		neurogenin 2	36.51	6953	36.97	6531	1.0126	0.94		1.56319	2.83267		0.780323	0	4.86529	0
17253746	Nf1		neurofibromin 1	118.04	2374	88.09	2798	0.746272	0.08		9663.28	13062.3		1656.63	1140.38	961.706	445.04
17319738	Nfam1		NFAT activating protein with ITAM motif 1	13.91	14255	17.82	12347	1.28109	0.06		138.131	3563.36		0	0	0.810882	0
17505260	Nfat5		nuclear factor of activated T-cells 5	148.04	1857	75.76	3278	0.511754	0.001		7.85505	45.3588		1123.67	1536.26	1622.57	2595.82
17355670	Nfatc1		nuclear factor of activated T-cells, cytoplasmic, calcineurin-dependent 1	39.53	6524	48.52	5044	1.22742	0.47		7.85505	45.3588		105.344	2239.12	1357.42	747.935
17394806	Nfatc2		nuclear factor of activated T-cells, cytoplasmic, calcineurin-dependent 2	26.55	8969	25.79	9022	0.971375	0.81		6.36065	35.047		3.90162	20.8183	76.2229	220.287
17505034	Nfatc3		nuclear factor of activated T-cells, cytoplasmic, calcineurin-dependent 3	107.07	2626	148.55	1641	1.38741	0.14		10130.2	7208.97		1718.27	1497.26	1371.2	1680.44
17268356	Nfe2l1		nuclear factor, erythroid derived 2,-like 1	86.38	3202	69.84	3563	0.80852	0.14		0.819675	1.59764		1410.04	1426.22	1779.89	2434.32
17386700	Nfe2l2		nuclear factor, erythroid derived 2, like 2	93.9	2957	67.12	3697	0.714803	0.16		1408.65	5943.7		98.3207	110.039	113.523	199.449
17458550	Nfe2l3		nuclear factor, erythroid derived 2, like 3	66.94	4126	53.74	4589	0.802808	0.23		542.443	103.961		64.7668	80.96	94.8732	64.7466
17415606	Nfia		nuclear factor I/A	189.68	1441	100.92	2440	0.532054	0.003		50.7253	3.16873		21029.7	55779.8	25104.9	14184.7
17426765	Nfib		nuclear factor I/B	90.93	3045	27.19	8641	0.299021	0.002		0.270868	0.146739		7157.12	2598.65	3163.25	1987.05
17243330	Nfic		nuclear factor I/C	24.37	9565	16.48	13107	0.676241	0.13		41.0034	1.48529		178.694	586.547	731.415	618.442
17292634	Nfil3		nuclear factor, interleukin 3, regulated	9.8	17344	12.59	16100	1.28469	0.17		469.5	5854.06		46.0391	6.93943	24.3265	2.23264
17511142	Nfix		nuclear factor I/X	186.09	1476	168.69	1420	0.906497	0.33		113.728	572.539		14.8261	33.0449	127.308	78.8867
17410542	Nfkb1		nuclear factor of kappa light chain gene enhancer in B-cells 1, p105	29.47	8294	24.7	9366	0.83814	0.54		4584.58	6341.05		66.3275	177.451	94.0623	189.03
17359967	Nfkb2		nuclear factor of kappa light polypeptide gene enhancer in B-cells 2, p49/p100	15.45	13224	14.18	14724	0.917799	0.51		13.6941	20.5239		3.12129	3.63494	7.29794	10.419
17281219	Nfkbia		nuclear factor of kappa light chain gene enhancer in B-cells inhibitor, alpha	74.11	3739	62.25	3947	0.839968	0.07		3997.43	2743.62		693.707	3188.17	3209.47	4493.56
17488544	Nfkbib		nuclear factor of kappa light chain gene enhancer in B-cells inhibitor, beta	31.19	7920	29.83	7928	0.956396	0.14		2121.69	1012		542.325	688.986	840.884	357.967
17337927	Nfkbie		nuclear factor of kappa light polypeptide gene enhancer in B-cells inhibitor, epsilon	15.18	13408	13.1	15657	0.862978	0.21		743.31	904.558		21.8491	17.5138	21.8938	67.7235
17344322	Nfkbil1		nuclear factor of kappa light polypeptide gene enhancer in B-cells inhibitor-like 1	19.47	11309	23.15	9918	1.18901	0.16		1041.91	1112.72		10.1442	8.59167	55.9508	10.419
17412813	Nfx1		nuclear transcription factor, X-box binding 1	80.79	3443	74.4	3343	0.920906	0.73		7188.48	7498.81		160.747	229.331	194.612	136.935
17448645	Nfxl1		nuclear transcription factor, X-box binding-like 1	26.95	8888	20.76	10879	0.770315	0.03		2937.12	5582.45		835.726	207.852	254.617	173.402
17345782	Nfya		nuclear transcription factor-Y alpha	29.39	8318	24.47	9455	0.832596	0.33		5.10381	34.8868		1590.3	693.612	688.439	677.979
17243509	Nfyb		nuclear transcription factor-Y beta	26.23	9058	23.86	9672	0.909645	0.65		2921.34	4047.83		3463.07	1775.17	892.781	678.723
17429495	Nfyc		nuclear transcription factor-Y gamma	26.03	9106	26.93	8706	1.03458	0.89		58.0957	70.5588		781.104	551.519	495.449	407.085
17213153	Nif3l1		NIF3 NGG1 interacting factor 3-like 1 (S. cerevisiae)	50.44	5316	63.32	3883	1.25535	0.61		3455.47	2038.8		475.997	525.083	369.762	456.203
17294289	Nkd2		naked cuticle 2 homolog (Drosophila)	43.99	5965	33.51	7115	0.761764	0.13		1316.86	48567.3		18.7278	1.65224	3.24353	2.97686
17447110	Nkx1-1		NK1 transcription factor related, locus 1 (Drosophila)	24.2	9626	26.71	8765	1.10372	0.27		9217.11	16439.8		0	0	0	0
17497104	Nkx1-2		NK1 transcription factor related, locus 2 (Drosophila)	17.37	12219	18.3	12086	1.05354	0.56		2.76637	20.731		0.780323	0.660898	2.43265	4.46528
17392525	Nkx2-4		NK2 transcription factor related, locus 4 (Drosophila)	11.47	16106	15.16	14030	1.32171	0.009		0.310384	0.192676		0	0.330449	0	0.744214
17342656	Nkx2-5		NK2 transcription factor related, locus 5 (Drosophila)	17.71	12069	23.3	9862	1.31564	0.41		0.588323	0.657		0	1.3218	0	0
17301605	Nkx2-6		NK2 transcription factor related, locus 6 (Drosophila)	12.06	15614	12.98	15738	1.07629	0.29		0.588323	0.657		0	0.330449	0.810882	0
17281306	Nkx2-9		NK2 transcription factor related, locus 9 (Drosophila)	16.02	12881	19.81	11324	1.23658	0.05		0.588323	0.657		0	0.330449	1.62176	4.46528
17447749	Nkx3-2		NK-3 transcription factor, locus 2	10.65	16837	12.11	16512	1.13709	0.14		44.872	1691.64		0.780323	1.3218	0	0
17450199	Nkx6-1		NK6 transcription factor related, locus 1 (Drosophila)	9.33	17569	11.05	17540	1.18435	0.1		2968.17	136090		0.780323	39.3234	0	0.744214
17497449	Nkx6-2		NK6 transcription factor related, locus 2 (Drosophila)	18.09	11900	17.01	12806	0.940299	0.45		2968.17	136090		0.780323	1.3218	0	0.744214
17500062	Nkx6-3		NK6 transcription factor related, locus 3 (Drosophila)	14.89	13602	20.4	11047	1.37005	0.02		2968.17	136090		0.780323	1.98269	0	0
17266498	Nlk		nemo like kinase	228.35	1174	132.18	1865	0.578848	0.03		5683.32	1180.54		5273.42	10210.9	6332.99	6995.61
17327613	Nlrc3		NLR family, CARD domain containing 3	16.73	12502	16.36	13206	0.977884	0.26		52.6119	117.725		0	0	0	0.744214
17504023	Nlrc5		NLR family, CARD domain containing 5	12.84	15011	13.58	15264	1.05763	0.37		15.1104	31.2546		0.780323	0.991347	1.62176	1.48843
17385085	Nmi		N-myc (and STAT) interactor	15.79	13027	10.95	17651	0.693477	0.19		2.01462	8.11742		4.68194	3.63494	12.1632	0.744214
17422914	Noc2l		nucleolar complex associated 2 homolog (S. cerevisiae)	35.74	7074	51.06	4827	1.42865	0.25		17.1353	226.076		0	0	0	0
17467015	Nod1		nucleotide-binding oligomerization domain containing 1	17.45	12187	19.96	11240	1.14384	0.52		5.62488	108.211		37.4555	24.4532	7.29794	11.1632
17548687	Nod2		nucleotide-binding oligomerization domain containing 2	19.32	11589	22.14	10040	1.14596	0.41		1133.18	56.4158		1.56065	43.2888	49.4638	28.2801
17233702	Nodal		nodal growth differentiation factor	13.53	14507	12.96	15750	0.957871	0.68		4.83201	1.53079		1.56065	0.330449	1.62176	0
17359902	Nolc1		nucleolar and coiled-body phosphoprotein 1	48.17	5522	45.28	5406	0.940004	0.67		49.9022	41.671		326.955	418.018	447.607	331.919
17536742	Nono		non-POU domain containing, octamer-binding	62.15	4415	57.23	4304	0.920837	0.61		37115.9	33502.8		21295	10224.1	7752.03	7414.6
17383052	Notch1		Notch gene homolog 1 (Drosophila)	25.98	9116	24.16	9566	0.929946	0.34		35650.7	18861		372.214	387.286	349.49	95.2594
17400813	Notch2		Notch gene homolog 2 (Drosophila)	14.26	13986	14.21	14707	0.996494	0.44		16365.6	163521		1723.73	1064.71	449.228	546.253
17343299	Notch3		Notch gene homolog 3 (Drosophila)	20.26	10994	21.88	10388	1.07996	0.27		11370.4	11465.5		28.872	33.0449	59.1944	41.676
17336559	Notch4		Notch gene homolog 4 (Drosophila)	28.1	8596	31.33	7584	1.11495	0.36		1440.7	2593.55		14.8261	23.1314	5.67617	0
17486915	Npas1		neuronal PAS domain protein 1	10.87	16661	15.34	13897	1.41122	0.04		97.9685	42.3313		2.34097	0	0.810882	0
17212087	Npas2		neuronal PAS domain protein 2	53.29	5054	17.6	12456	0.330268	0.06		98.8707	1766.08		9.36388	24.7837	137.039	35.7223
17275454	Npas3		neuronal PAS domain protein 3	23.76	9751	15.9	13508	0.669192	0.03		2014.52	2474.21		1127.57	1240.17	441.12	322.245
17517323	Npat		nuclear protein, ataxia-telangiectasia locus	21.92	10378	16.9	12868	0.770985	0.47		2326.24	2515.09		718.678	652.636	327.596	250.056
17548852	Npm1		nucleophosmin (nucleolar phosphoprotein B23, numatrin)	1320.81	142	1149.13	151	0.870019	0.35		29992.1	58543.9		11111.8	6235.57	3894.67	4503.98
17268884	Nr1d1		nuclear receptor subfamily 1, group D, member 1	519.16	459	166.65	1437	0.320999	0.001		2276.82	4633.25		5.46226	4.62628	8.10882	387.735
17303625	Nr1d2		nuclear receptor subfamily 1, group D, member 2	169.78	1617	239.5	981	1.41065	0.57		2502.97	5833.65		1927.4	1079.58	1260.92	2717.13
17490312	Nr1h2		nuclear receptor subfamily 1, group H, member 2	48.79	5464	58.64	4196	1.20189	0.3		8409.09	7381.14		12.4852	7.60032	22.7047	6.69793
17388177	Nr1h3		nuclear receptor subfamily 1, group H, member 3	12.04	15632	13.08	15675	1.08638	0.43		2.06121	13.2248		2.34097	0.660898	0.810882	3.72107
17219231	Nr1i3		nuclear receptor subfamily 1, group I, member 3	11.22	16340	11.46	17111	1.02139	0.87		26.7011	23.9853		0	0.330449	3.24353	0.744214
17236662	Nr2c1		nuclear receptor subfamily 2, group C, member 1	20.2	11031	13.12	15642	0.649505	0.05		2063.48	1910.56		184.156	303.352	351.923	232.939
17461023	Nr2c2		nuclear receptor subfamily 2, group C, member 2	147.5	1869	132.94	1851	0.901288	0.18		4280.28	2643.5		139.678	55.8459	81.0882	66.9793
17527830	Nr2e3		nuclear receptor subfamily 2, group E, member 3	10.87	16663	12.29	16359	1.13063	0.28		2.24701	3.18609		0.780323	0.660898	0.810882	0
17294547	Nr2f1		nuclear receptor subfamily 2, group F, member 1	85.28	3234	55.61	4431	0.652087	0.004		29394.7	15936.6		1008.96	1825.73	1191.19	932.5
17492066	Nr2f2		nuclear receptor subfamily 2, group F, member 2	53.38	5045	74.17	3356	1.38947	0.05		129.153	2386.27		3921.12	8515.67	6265.68	6784.25
17510280	Nr2f6		nuclear receptor subfamily 2, group F, member 6	80.54	3460	77.13	3204	0.957661	0.83		9111.76	7430.92		304.326	406.452	321.109	304.383
17353985	Nr3c1		nuclear receptor subfamily 3, group C, member 1	40.45	6419	51.46	4787	1.27219	0.43		3266.35	32552.3		46.8194	97.8129	167.853	351.269
17502626	Nr3c2		nuclear receptor subfamily 3, group C, member 2	33.46	7464	22.8	10057	0.681411	0.06		492.226	2232.68		0	0	0.810882	2.23264
17315178	Nr4a1		nuclear receptor subfamily 4, group A, member 1	36.73	6909	30.12	7854	0.820038	0.18		16547.4	151670		68.6684	135.814	89.197	69.2119
17385374	Nr4a2		nuclear receptor subfamily 4, group A, member 2	14.59	13787	9.38	17984	0.642906	0.04		14.4706	236.662		78.8126	38.0016	17.0285	11.1632
17384705	Nr5a1		nuclear receptor subfamily 5, group A, member 1	14.44	13871	14.39	14566	0.996537	0.44		11.7174	0.918948		0	0.660898	0	0
17384717	Nr6a1		nuclear receptor subfamily 6, group A, member 1	27.82	8666	22.67	10098	0.814881	0.2		9.46202	11.4898		62.4259	27.4273	57.5726	63.2582
17367852	Nrarp		Notch-regulated ankyrin repeat protein	18.53	11699	17.25	12661	0.930923	0.41		2166.79	393.943		1568.45	491.708	625.19	93.771
17241637	Nrbf2		nuclear receptor binding factor 2	40.97	6355	37.73	6405	0.920918	0.69		1136.19	1055.49		190.399	133.832	82.7099	50.6065
17456804	Nrf1		nuclear respiratory factor 1	25.52	9225	22.74	10070	0.891066	0.11		2.24598	10.0888		2044.45	579.938	344.625	330.431
17331564	Nrip1		nuclear receptor interacting protein 1	47.36	5608	37.75	6397	0.797086	0.02		4673.53	1310.66		161.527	676.098	190.557	37.2107
17463422	Nrip2		nuclear receptor interacting protein 2	13.43	14558	19.67	11398	1.46463	0.2		16.7685	28.1026		0	6.27853	0.810882	2.97686
17306680	Nrl		neural retina leucine zipper gene	16.3	12713	18.61	11944	1.14172	0.07		201.456	5002.1		11.7048	0.330449	2.43265	1.48843
17287613	Nsd1		nuclear receptor-binding SET-domain protein 1	119.93	2339	110.68	2227	0.922872	0.77		19841.3	18200.2		948.873	754.415	705.467	491.925
17406586	Ntrk1		neurotrophic tyrosine kinase, receptor, type 1	9.48	17513	12.58	16108	1.327	0.34		17.8959	345.395		42.1375	0.660898	0	0
17346618	Nudt12		nudix (nucleoside diphosphate linked moiety X)-type motif 12	11.92	15732	12.67	16006	1.06292	0.26		770.602	398.061		0	0.991347	1.62176	0.744214
17258239	Nup85		nucleoporin 85kDa	40.71	6379	38.78	6257	0.952592	0.39		3356.6	7157.44		71.7897	38.993	41.355	28.2801
17496345	Nupr1		nuclear protein 1	87.1	3174	56.54	4360	0.649139	0.05		565.548	800.549		0	9.58302	12.9741	23.8148
17473988	Obox5		oocyte specific homeobox 5	13.63	14439	14.3	14643	1.04916	0.8		0.155192	0.0481691		0	0.660898	0	1.48843
17327035	Olig1		oligodendrocyte transcription factor 1	13.27	14689	16.85	12904	1.26978	0.34		35.0626	4.16369		0.780323	15.5311	0	0.744214
17519357	Onecut1		one cut domain, family member 1	15.98	12904	17.79	12362	1.11327	0.3		2.1295	0.310343		0.780323	0	2.43265	0
17351273	Onecut2		one cut domain, family member 2	10.4	17015	13.21	15574	1.27019	0.21		108.337	20.4427		1639.46	785.477	241.643	220.287
17235360	Onecut3		one cut domain, family member 3	40.68	6386	43.11	5690	1.05973	0.65		5.81959	116.033		25.7507	15.2006	24.3265	26.0475
17381330	Optn		optineurin	25.89	9138	26.86	8726	1.03747	0.22		540.602	6630.9		22.6294	9.25257	3.24353	4.46528
17274021	Osr1		odd-skipped related 1	14.12	14089	13.4	15407	0.949008	0.86		2690.23	167004		5.46226	3.63494	4.86529	2.23264
17310982	Osr2		odd-skipped related 2	9.2	17630	11.36	17209	1.23478	0.03		806.365	79693.5		1.56065	13.8789	5.67617	10.419
17363374	Ostf1		osteoclast stimulating factor 1	191.55	1423	179.7	1342	0.938136	0.71		2623.98	2646.36		98.3207	316.57	269.213	340.106
17289245	Otp		orthopedia homolog (Drosophila)	21.55	10494	22.22	10254	1.03109	0.43		135.181	203.821		0	0.660898	0	0
17260959	Otx1		orthodenticle homolog 1 (Drosophila)	12.87	14981	14.68	14360	1.14064	0.52		42.0002	280.381		3.12129	1.3218	6.48705	5.2095
17361656	Ovol1		OVO homolog-like 1 (Drosophila)	11.32	16254	11.25	17319	0.993816	0.92		99.8653	261.907		6.24259	6.27853	8.10882	3.72107
17392403	Ovol2		OVO homolog-like 2 (Drosophila)	23.54	9815	23.32	9851	0.990654	0.92		0.555878	0.5		26.531	13.5484	5.67617	5.2095
17246213	Pa2g4		proliferation-associated 2G4	134.92	2051	84.96	2898	0.629706	0.07		11118.7	13276.5		1709.69	912.7	940.623	845.427
17278436	Papola		poly (A) polymerase alpha	132.48	2107	82.4	2989	0.621981	0.08		14348.7	14744.8		18759	11737.5	8595.35	10017.1
17220122	Parp1		poly (ADP-ribose) polymerase 1	42.93	6081	37.15	6496	0.865362	0.23		38003.3	6863.18		1722.17	17712.1	5920.25	2072.64
17246547	Patz1		POZ (BTB) and AT hook containing zinc finger 1	19.56	11284	17.84	12332	0.912065	0.23		8081.23	6456.14		85.8356	30.4013	21.0829	14.8843
17237170	Pawr		PRKC, apoptosis, WT1, regulator	53.17	5063	55.63	4429	1.04627	0.64		1900.08	400.518		104.563	460.646	644.651	557.416
17377328	Pax1		paired box gene 1	11.64	15972	14.4	14563	1.23711	0.009		2.14444	6.12829		0	317.231	1.62176	0
17424884	Pax5		paired box gene 5	23.31	9893	29.19	8098	1.25225	0.18		4.2606	36.3054		0	0.991347	0	0
17431910	Pax7		paired box gene 7	15.19	13399	19.15	11684	1.2607	0.12		6.55295	0.5		3.90162	20.8183	1.62176	1.48843
17298324	Pbrm1		polybromo 1	83.88	3326	85.84	2868	1.02337	0.95		12635.6	9200.53		13452.8	12669.4	5817.27	4312.72
17229417	Pbx1		pre B-cell leukemia transcription factor 1	281.27	902	216.43	1087	0.769474	0.13		502.53	376.728		2708.5	4431.32	3245.15	2586.89
17336602	Pbx2		pre B-cell leukemia transcription factor 2	21.39	10542	23.13	9921	1.08135	0.7		6718.85	8161.01		961.358	876.02	711.954	410.062
17384234	Pbx3		pre B-cell leukemia transcription factor 3	30.29	8102	22.3	10224	0.736217	0.05		3599.23	9060.56		112.367	100.126	92.4405	95.2594
17501755	Pbx4		pre-B-cell leukemia transcription factor 4	12.22	15491	14.58	14424	1.19313	0.23		738.966	515.257		60.8652	31.0622	17.0285	8.18635
17399460	Pbxip1		pre-B-cell leukemia transcription factor interacting protein 1	35.72	7079	35.15	6837	0.984043	0.94		6149.14	8565.06		6.24259	2.31314	10.5415	14.1401
17468505	Pcbp1		poly(rC) binding protein 1	59.06	4618	41.49	5871	0.702506	0.04		29778.9	24261		3453.71	3998.43	2840.52	2830.99
17315447	Pcbp2		poly(rC) binding protein 2	502.45	471	394.67	551	0.785491	0.25		29778.9	24261		698.389	528.057	608.161	832.031
17242207	Pcbp3		poly(rC) binding protein 3	35.14	7186	14.72	14322	0.418896	0.009		10274.6	1227.58		580.561	238.584	804.395	1050.09
17268581	Pcgf2		polycomb group ring finger 2	68.72	4025	22.66	10101	0.329744	0.009		11.677	56.7279		44.4784	19.4965	13.785	8.18635
17365444	Pcgf6		polycomb group ring finger 6	26.15	9073	39.93	6104	1.52696	0.11		2457.68	838.872		99.8814	245.854	135.417	167.448
17391971	Pcna		proliferating cell nuclear antigen	147.9	1860	148.69	1638	1.00534	0.97		5218.56	9156.01		1597.32	857.184	459.77	562.626
17360128	Pdcd11		programmed cell death protein 11	32.27	7700	46.76	5231	1.44902	0.18		5284.4	4717.85		37.4555	10.5744	16.2176	17.1169
17518545	Pdcd7		programmed cell death protein 7	30.82	7985	35.32	6813	1.14601	0.6		3475.43	980.185		365.972	1423.24	2195.87	2991
17364474	Pdlim1		PDZ and LIM domain 1 (elfin)	49.09	5430	59.37	4151	1.20941	0.64		111.098	158.843		115.488	18.5051	63.2488	227.729
17262798	Pdlim4		PDZ and LIM domain 4	12.98	14896	16.42	13156	1.26502	0.36		2455.86	989.883		250.484	39.6539	27.57	6.69793
17444841	Pdx1		pancreatic and duodenal homeobox 1	13.27	14692	15.19	14003	1.14469	0.21		4.83062	16.1586		0.780323	1.3218	0	1.48843
17473637	Peg3		paternally expressed 3	206.07	1316	134.74	1825	0.653855	0.45		9541.21	83186.3		532.18	78.3164	48.6529	41.676
17247550	Peli1		pellino E3 ubiquitin protein ligase 1	32	7757	29.21	8091	0.912813	0.69		5754.78	4155.72		2885.64	2238.46	1842.32	2097.19
17251527	Per1		period homolog 1 (Drosophila)	104.78	2677	82.39	2990	0.786314	0.21		1.333	4.1228		63.9865	18.5051	44.5985	25.3033
17225506	Per2		period homolog 2 (Drosophila)	19.35	11364	18.03	12231	0.931783	0.53		1226.73	3940.33		2.34097	23.1314	8.10882	0.744214
17433328	Per3		period homolog 3 (Drosophila)	36.78	6901	27.44	8558	0.746058	0.06		2591.27	9238.24		155.284	459.654	397.332	466.622
17433009	Pex14		peroxisomal biogenesis factor 14	28.21	8564	24.78	9326	0.878412	0.45		4013.62	4098.32		28.872	19.4965	40.5441	48.3739
17353693	Pfdn1		prefoldin 1	60.93	4497	48.71	5028	0.799442	0.32		3674.4	4183.7		283.257	128.545	265.158	322.989
17514637	Pgr		progesterone receptor	10.66	16821	12.94	15770	1.21388	0.39		163.722	27.4053		51.5013	100.456	82.7099	12.6516
17255427	Phb		prohibitin	25.55	9215	28.13	8384	1.10098	0.38		4708.49	4985.57		103.783	47.2542	203.531	244.846
17335000	Phf1		PHD finger protein 1	24.6	9489	29.98	7897	1.2187	0.18		3301.89	3545.61		4.68194	13.218	6.48705	8.93057
17341132	Phf10		PHD finger protein 10	65.83	4194	49.46	4962	0.751329	0.29		3194.5	3783.72		43.6981	64.1071	30.8135	27.5359
17253396	Phf12		PHD finger protein 12	47.9	5543	32.7	7278	0.682672	0.18		7328.87	12470		561.052	505.256	219.749	307.36
17433405	Phf13		PHD finger protein 13	28.11	8593	28.51	8282	1.01423	0.83		4168.54	4683.78		3143.14	2213.02	1665.55	1699.78
17292346	Phf2		PHD finger protein 2	52.88	5093	44.6	5496	0.843419	0.38		8796.32	14217.9		2536.05	1229.93	1272.27	1244.33
17378548	Phf20		PHD finger protein 20	43.74	5989	40.74	5972	0.931413	0.11		7023.33	3129.16		1605.12	2274.48	1029.01	1060.5
17319539	Phf5a		PHD finger protein 5A	85.13	3243	83.66	2942	0.982732	0.87		4682.43	4231.09		853.674	560.111	613.837	443.551
17538704	Phf8		PHD finger protein 8	44.32	5935	28.83	8194	0.650496	0.02		4.63707	19.7541		5647.2	4520.54	3507.06	4383.42
17480955	Phox2a		paired-like homeobox 2a	18.73	11613	17.38	12574	0.927923	0.51		6.20753	7.38118		0.780323	50.8891	0.810882	2.23264
17401308	Phtf1		putative homeodomain transcription factor 1	67.15	4113	100.11	2459	1.49084	0.07		8799.35	8133.21		1413.17	3035.83	1613.65	1542.01
17445755	Phtf2		putative homeodomain transcription factor 2	80.15	3484	77.48	3194	0.966687	0.83		6690.89	847.492		579	1977.41	2866.47	2413.49
17528023	Pias1		protein inhibitor of activated STAT 1	119.69	2349	106.97	2306	0.893725	0.68		4583.39	3672.39		851.333	892.873	850.615	613.232
17243198	Pias4		protein inhibitor of activated STAT 4	21.97	10354	28.13	8385	1.28038	0.31		3687.25	1376.23		4.68194	4.95673	0.810882	3.72107
17335540	Pim1		Pim-1 proto-oncogene, serine/threonine kinase	15.62	11285	14.01	13445	0.896927	0.2		1366.74	2776.27		131.875	63.1157	23.5156	46.1413
17292967	Pitx1		paired-like homeodomain transcription factor 1	10.13	17171	14.03	14868	1.385	0.14		1.01438	2.68777		0	0.660898	0	0
17365331	Pitx3		paired-like homeodomain transcription factor 3	16.56	12578	18.93	11793	1.14312	0.16		1.62808	5.30129		1.56065	0	0	2.23264
17334304	Pkd1		polycystic kidney disease 1 homolog	29.67	8254	29.35	8045	0.989215	0.44		12877.3	35582.1		2.34097	3.63494	1.62176	2.23264
17439842	Pkd2		polycystic kidney disease 2 homolog	46.59	5702	34.25	6962	0.735136	0.22		7408.17	47768.6		1095.57	1162.85	996.574	644.489
17335878	Pknox1		Pbx/knotted 1 homeobox 1	10.55	16912	11.54	17022	1.09384	0.24		26.3579	5.53		204.445	132.84	101.36	26.7917
17525561	Pknox2		Pbx/knotted 1 homeobox 2	80.46	3465	129.17	1922	1.60539	0.02		1.04683	2.1917		88.1765	153.659	1293.36	2654.61
17328277	Pla2g10		phospholipase A2, group X	14.59	13783	17.26	12658	1.183	0.13		4.03216	5.71716		0	2.31314	0	1.48843
17319168	Pla2g6		phospholipase A2, group VI	37.82	6743	32.05	7414	0.847435	0.12		1.78327	6.36012		17.1671	8.92212	39.7332	40.1876
17422996	Plag1		pleiomorphic adenoma gene 1	115.71	2415	127.44	1947	1.10137	0.85		1244.32	1260.2		134.216	144.737	111.091	113.121
17393036	Plagl2		pleiomorphic adenoma gene-like 2	45.82	5777	42.47	5773	0.926888	0.43		5566.42	3184.41		414.352	239.245	141.904	76.654
17393878	Plcg1		phospholipase C, gamma 1	17.9	11982	21.82	10410	1.21899	0.5		9442.69	16675.5		10.1442	3.96539	4.05441	5.2095
17398512	Plrg1		pleiotropic regulator 1, PRL1 homolog (Arabidopsis)	101.2	2768	59.37	4150	0.58666	0.03		5054.7	4117.44		379.237	230.653	260.293	144.378
17520315	Plscr1		phospholipid scramblase 1	14.43	13878	14.57	14431	1.0097	0.95		396.319	811.603		46.0391	40.3148	13.785	0.744214
17527678	Pml		promyelocytic leukemia	20.77	10772	19.82	11317	0.954261	0.78		9.05713	14.794		37.4555	21.4792	36.4897	76.654
17222968	Pms1		postmeiotic segregation increased 1 (S. cerevisiae)	11.34	16214	14.45	14529	1.27425	0.51		537.451	516.292		71.0094	35.0276	31.6244	96.0036
17426222	Pole3		polymerase (DNA directed), epsilon 3, accessory subunit	117.77	2380	69.88	3560	0.59336	0.06		1302.16	1985.97		55.403	20.1574	30.0026	61.7698
17468007	Pole4		polymerase (DNA-directed), epsilon 4, accessory subunit	25.73	9178	24.37	9494	0.947143	0.76		2323.42	2078.41		614.895	900.473	600.052	590.906
17264906	Polr2a		polymerase (RNA) II (DNA directed) polypeptide A	100.61	2782	72.92	3403	0.724779	0.008		36858.9	29616.4		433.86	528.718	374.627	455.459
17438496	Polr2b		polymerase (RNA) II (DNA directed) polypeptide B	319.53	784	329.9	670	1.03245	0.9		9386.11	4624.34		443.224	420.992	435.443	513.508
17504160	Polr2c		polymerase (RNA) II (DNA directed) polypeptide C	37.4	6810	33.79	7070	0.903476	0.11		3584.03	2738.62		71.0094	47.9151	95.684	109.399
17242773	Polr2e		polymerase (RNA) II (DNA directed) polypeptide E	43.37	6034	38.99	6232	0.899009	0.67		8135.97	8435.45		98.3207	59.4808	80.2773	104.19
17362494	Polr2g		polymerase (RNA) II (DNA directed) polypeptide G	845.43	245	391.95	554	0.46361	0.005		8302.81	3194.98		788.126	1030.67	2063.69	2710.43
17324125	Polr2h		polymerase (RNA) II (DNA directed) polypeptide H	36.06	7015	40.14	6066	1.11314	0.83		2875.65	3240.41		138.117	95.4997	128.119	87.8172
17476297	Polr2i		polymerase (RNA) II (DNA directed) polypeptide I	106.99	2629	54.87	4485	0.512852	0.09		2793.85	2576.64		77.252	42.9583	89.197	107.911
17443430	Polr2j		polymerase (RNA) II (DNA directed) polypeptide J	239.09	1108	204	1169	0.853235	0.46		2726.47	1783.11		330.077	179.434	477.609	655.652
17548806	Polr2k		polymerase (RNA) II (DNA directed) polypeptide K	538.57	435	568.43	347	1.05544	0.8		8.91076	5.23001		547.007	711.787	549.778	662.35
17497953	Polr2l		polymerase (RNA) II (DNA directed) polypeptide L	13.02	14873	31.44	7558	2.41475	0.54		2415.38	1002.64		628.16	359.528	874.131	1070.92
17236018	Polr3b		polymerase (RNA) III (DNA directed) polypeptide B	38.64	6637	29.47	8015	0.762681	0.32		4577.43	2503.86		135.776	109.379	116.767	93.771
17308349	Polr3d		polymerase (RNA) III (DNA directed) polypeptide D	14.56	13800	13.58	15260	0.932692	0.59		0.325688	0.5		356.608	488.073	577.348	385.503
17482590	Polr3e		polymerase (RNA) III (DNA directed) polypeptide E	14.11	14098	11.51	17054	0.815734	0.17		0.325688	0.5		78.0323	124.91	45.4094	110.888
17319545	Polr3h		polymerase (RNA) III (DNA directed) polypeptide H	17.18	12300	30.23	7835	1.7596	0.14		3028.67	1950.15		42.1375	158.946	108.658	87.8172
17242653	Polrmt		polymerase (RNA) mitochondrial (DNA directed)	42.06	6196	50.46	4890	1.19971	0.51		3940.46	3900.23		18.7278	15.5311	19.4612	35.7223
17517209	Pou2af1		POU domain, class 2, associating factor 1	12.22	15492	14.35	14601	1.1743	0.18		988.179	34.2746		27.3113	1251.41	189.746	48.3739
17229282	Pou2f1		POU domain, class 2, transcription factor 1	87.18	3171	56.3	4375	0.64579	0.01		988.179	34.2746		24.19	25.4446	28.3809	28.2801
17487855	Pou2f2		POU domain, class 2, transcription factor 2	10.59	16884	11.04	17553	1.04249	0.69		1.6718	8.38401		1.56065	1.98269	3.24353	5.2095
17418268	Pou3f1		POU domain, class 3, transcription factor 1	9.75	17377	14.11	14808	1.44718	0.08		259.915	2168.88		106.124	89.8821	141.904	55.816
17423631	Pou3f2		POU domain, class 3, transcription factor 2	16.1	12846	11.34	17225	0.704348	0.06		423.291	7281.54		0	0.991347	0.810882	1.48843
17212313	Pou3f4		POU domain, class 3, transcription factor 4	32.51	7655	25.65	9063	0.788988	0.11		10675.8	392149		2.34097	0	1.62176	0
17309287	Pou4f1		POU domain, class 4, transcription factor 1	14.69	13745	14.02	14871	0.954391	0.71		123.518	46.326		14849.6	301.369	161.365	196.472
17510696	Pou4f2		POU domain, class 4, transcription factor 2	14.71	13721	16.08	13389	1.09313	0.3		31.8659	70.8253		5.46226	47.5846	464.635	109.399
17350134	Pou4f3		POU domain, class 4, transcription factor 3	209.11	1298	134.18	1838	0.641672	0.18		25774.5	42.7846		2.34097	9.91347	28.3809	14.1401
17337155	Pou5f1		POU domain, class 5, transcription factor 1	11.48	16099	14.14	14781	1.23171	0.16		4.07539	0.335972		1.56065	0.330449	0.810882	0
17288854	Pou5f2		POU domain, class 5, transcription factor 2	13.51	14517	16.4	13172	1.21392	0.38		6.16282	5.36008		0	3.30449	0	2.23264
17321740	Pou6f1		POU domain, class 6, transcription factor 1	35.65	7099	29.02	8140	0.814025	0.13		6967.5	15028		82.7143	83.2731	84.3317	17.1169
17290835	Pou6f2		POU domain, class 6, transcription factor 2	14.36	13922	16.24	13303	1.13092	0.32		7.53953	7.03711		3.90162	0.330449	0	1.48843
17416234	Ppap2b		phosphatidic acid phosphatase type 2B	56.55	4799	39.41	6181	0.696905	0.03		22610.9	31268.9		99.8814	820.504	362.464	262.708
17335297	Ppard		peroxisome proliferator activator receptor delta	32.71	7623	32.13	7403	0.982268	0.9		4216.54	5221.91		10.9245	7.60032	11.3523	15.6285
17461942	Pparg		peroxisome proliferator activated receptor gamma	12.33	15402	9.11	18019	0.738848	0.07		0.555878	0.5		1.56065	5.94808	0	1.48843
17448001	Ppargc1a		peroxisome proliferative activated receptor, gamma, coactivator 1 alpha	33.14	7526	18.89	11810	0.570006	0.1		0.555878	0.5		20.2884	8.59167	65.6814	40.9318
17354739	Ppargc1b		peroxisome proliferative activated receptor, gamma, coactivator 1 beta	17.49	12168	31.69	7498	1.81189	0.17		364.622	130.483		5.46226	63.4462	88.3861	87.073
17223378	Ppil3		peptidylprolyl isomerase (cyclophilin)-like 3	76.61	3627	70.39	3525	0.91881	0.85		105.08	115.175		198.982	247.176	137.039	125.772
17337314	Ppp1r10		protein phosphatase 1, regulatory subunit 10	54.36	4974	48.28	5070	0.888153	0.2		11801.8	9166.93		278.575	264.029	188.125	196.472
17227160	Ppp1r12b		protein phosphatase 1, regulatory (inhibitor) subunit 12B	25.07	9374	24.67	9378	0.984045	0.22		296.059	279.682		1.56065	1.65224	1.62176	5.2095
17485747	Ppp1r12c		protein phosphatase 1, regulatory (inhibitor) subunit 12C	11.15	16418	12.57	16117	1.12735	0.31		4429.56	17238.8		28.0916	6.60898	19.4612	79.6309
17284147	Ppp1r13b		protein phosphatase 1, regulatory (inhibitor) subunit 13B	33.89	7385	25.39	9132	0.749189	0.43		3864.93	3889.13		5.46226	19.8269	40.5441	24.5591
17474574	Ppp1r13l		protein phosphatase 1, regulatory subunit 13 like	13.7	14399	13.5	15338	0.985401	0.91		1320.22	1236.72		23.4097	2.64359	5.67617	1.48843
17378942	Ppp1r16b		protein phosphatase 1, regulatory (inhibitor) subunit 16B	12.06	15616	12.4	16261	1.02819	0.5		0.541736	0.586956		1130.69	2296.29	189.746	84.0962
17255949	Ppp1r1b		protein phosphatase 1, regulatory (inhibitor) subunit 1B	32.64	7633	34.21	6967	1.0481	0.22		311.641	8023.86		0.780323	0.991347	1.62176	0
17333854	Ppp2r1a		protein phosphatase 2 (formerly 2A), regulatory subunit A (PR 65), alpha isoform	98.28	2835	52.86	4663	0.537851	0.01		30072.1	37401.8		368.313	148.372	185.692	110.144
17361996	Ppp2r5b		protein phosphatase 2, regulatory subunit B', beta	28.89	8424	47.79	5120	1.65421	0.02		9496.58	1890.46		35.1145	92.5257	34.8679	52.095
17303830	Ppp3cb		protein phosphatase 3, catalytic subunit, beta isoform	264.48	977	182.91	1321	0.691583	0.12		8521.14	5937.38		5250.8	6585.85	4343.08	5326.34
17486982	Ppp5c		protein phosphatase 5, catalytic subunit	32.43	7673	24.32	9514	0.749923	0.5		8627.91	4554.23		45.2587	33.3753	51.0855	34.9781
17539914	Pqbp1		polyglutamine binding protein 1	32.51	7656	24.27	9530	0.74654	0.06		5015.47	4849.11		72.5701	37.6712	84.3317	59.5371
17240645	Prdm1		PR domain containing 1, with ZNF domain	19.99	11111	27.72	8488	1.38669	0.38		84.5287	609.113		5.46226	0.660898	3.24353	0.744214
17433631	Prdm16		PR domain containing 16	14.24	14001	15.6	13706	1.09551	0.49		5.75586	49.129		426.056	223.383	132.174	50.6065
17243661	Prdm4		PR domain containing 4, with ZNF domain	43.48	6012	58.15	4234	1.3374	0.08		5627.11	3564.37		1472.47	1779.47	1410.12	1710.2
17459213	Prdm5		PR domain containing 5	10.31	17064	12.54	16141	1.21629	0.29		1132.32	12462.1		7.02291	13.8789	3.24353	1.48843
17350639	Prdm6		PR domain containing 6, with ZNF domain	12.68	15135	17.03	12797	1.34306	0.16		100.714	9023.01		0	3.63494	0	0.744214
17439511	Prdm8		PR domain containing 8, with ZNF domain	11.78	15852	16.12	13365	1.36842	0.02		15.9324	27.1424		596.167	2.64359	2.43265	2.23264
17503287	Prdx2		peroxiredoxin 2	125.04	2232	77.93	3175	0.623241	0.002		46996.5	33591.1		4759.97	1677.36	5728.07	7145.2
17366141	Prdx3		peroxiredoxin 3	56.81	4777	86.9	2835	1.52966	0.08		7352.43	4809.24		493.945	452.715	889.537	596.86
17446775	Preb		prolactin regulatory element binding	41.9	6216	39.42	6179	0.940811	0.83		6351.31	6319.9		133.435	94.5084	120.821	189.775
17320720	Prickle1		prickle homolog 1 (Drosophila)	13.91	14254	18.81	11860	1.35226	0.11		2716.8	14859.8		325.395	238.584	262.726	362.432
17257874	Prkar1a		protein kinase, cAMP dependent regulatory, type I, alpha	55.3	4894	53.28	4631	0.963472	0.77		32500.8	32674		64189.4	36514.6	21366.7	20145.9
17482766	Prkcb		protein kinase C, beta	18.88	11550	13.28	15515	0.70339	0.06		1480.01	25361.2		142.019	24.1228	72.1685	64.0024
17276302	Prkch		protein kinase C, eta	10.43	16994	13.02	15712	1.24832	0.29		646.365	865.711		33.5539	9.58302	4.05441	2.23264
17396614	Prkci		protein kinase C, iota	40.46	6418	34.11	6995	0.843055	0.37		3675.53	9380.62		1230.57	873.046	372.195	413.039
17366953	Prkcq		protein kinase C, theta	21.7	10447	17.69	12408	0.815207	0.06		2094.52	384.42		33.5539	53.5327	128.119	13.3959
17433755	Prkcz		protein kinase C, zeta	30.6	8033	30.04	7878	0.981699	0.81		8.70164	116.738		25.7507	65.7593	148.391	203.17
17280934	Prkd1		protein kinase D1	170.83	1609	13.83	15031	0.0809577	0		1166.79	1585.01		228.635	61.7939	44.5985	157.029
17474181	Prkd2		protein kinase D2	31.27	7902	29.94	7904	0.957467	0.75		3228.62	3512.03		21.8491	139.78	45.4094	65.4908
17323209	Prkdc		protein kinase, DNA activated, catalytic polypeptide	27.89	8647	21.33	10637	0.76479	0.13		3206.54	1651.31		59.3046	95.8302	47.842	43.9086
17242025	Prmt2		protein arginine N-methyltransferase 2	45.21	5840	42.51	5768	0.940279	0.89		3374.45	1866.23		133.435	41.967	100.549	117.586
17376541	Prnp		prion protein	17.87	11995	13.95	14924	0.780638	0.25		6791.26	7214.76		486.922	419.67	673.032	519.461
17262457	Prop1		paired like homeodomain factor 1	19.02	11501	21.43	10589	1.12671	0.31		1.02969	0.726787		0.780323	2.97404	4.05441	3.72107
17344538	Prr3		proline-rich polypeptide 3	17.27	12258	15.94	13486	0.922988	0.38		18.6464	39.8794		365.972	130.197	306.513	354.99
17369286	Prrx2		paired related homeobox 2	17.03	12371	16.31	13247	0.957722	0.55		1414.66	55853.1		1.56065	0	0	6.69793
17298608	Prrxl1		paired related homeobox protein-like 1	39.54	6522	44.74	5476	1.13151	0.26		1.43037	0.334145		0.780323	0.660898	14.5959	1.48843
17426890	Psip1		PC4 and SFRS1 interacting protein 1	229.83	1166	196.94	1215	0.856894	0.2		9549.7	8796.88		7570.7	3843.12	2772.4	2548.93
17275555	Psma6		proteasome (prosome, macropain) subunit, alpha type, 6	610.05	370	397.12	541	0.650963	0.05		10342.7	7910.22		977.745	1249.76	1063.07	1169.16
17373155	Psmc3		proteasome (prosome, macropain) 26S subunit, ATPase 3	186.92	1468	158.18	1528	0.846244	0.14		14947.6	10449.7		415.912	282.203	566.806	890.824
17257554	Psmc5		protease (prosome, macropain) 26S subunit, ATPase 5	744.57	284	572.68	343	0.769142	0.33		10997.3	5281.06		250.484	248.167	380.304	382.526
17544960	Psmd10		proteasome (prosome, macropain) 26S subunit, non-ATPase, 10	63.23	4338	30.89	7689	0.488534	0.27		0.270868	0.146739		220.831	233.627	133.795	73.6772
17442227	Psmd9		proteasome (prosome, macropain) 26S subunit, non-ATPase, 9	30.74	8000	31.1	7635	1.01171	0.98		3097	3283.83		590.705	832.07	608.972	582.72
17293607	Ptch1		patched homolog 1	40.84	6365	39.92	6105	0.977473	0.92		3116.37	3663.06		21.8491	0	5.67617	0.744214
17548973	Pten		phosphatase and tensin homolog	222.98	1216	123.73	2001	0.554893	0.03		14383.2	11151.7		100.662	41.967	21.8938	31.257
17367376	Ptf1a		pancreas specific transcription factor, 1a	10	17238	16.55	13076	1.655	0.19		486.117	908.915		0	0.660898	4.05441	0
17369821	Ptges2		prostaglandin E synthase 2	37.08	6853	44.88	5468	1.21036	0.13		2170.64	1104.21		19.5081	25.775	172.718	236.66
17394679	Ptgis		prostaglandin I2 (prostacyclin) synthase	11.86	15795	14.54	14460	1.22597	0.06		837.318	572.339		10.1442	12.8875	23.5156	71.4445
17472903	Pthlh		parathyroid hormone-like hormone	12.31	15412	14.87	14228	1.20796	0.16		466.596	1646.59		6.24259	11.8962	6.48705	0
17303472	Ptma		prothymosin alpha	2413.2	31	1500.24	94	0.621681	0.02		75266.6	95985.2		149666	79737.3	57215.8	40500.1
17349627	Pura		purine rich element binding protein A	23.22	9917	21.59	10510	0.929802	0.78		839.096	640.538		8.58356	24.4532	34.057	58.7929
17260364	Purb		purine rich element binding protein B	357.17	706	238.66	985	0.668197	0.12		1304.54	580.035		3.90162	24.7837	27.57	13.3959
17500441	Purg		purine rich element binding protein G	37.23	6836	15.8	13568	0.424389	0.03		986.736	7618.64		120.95	57.8285	38.1114	58.7929
17451128	Pus1		pseudouridylate synthase 1	25.32	9288	27.76	8467	1.09637	0.27		1.17781	3.08158		21.8491	3.30449	8.9197	3.72107
17496839	Pycard		PYD and CARD domain containing	34.75	7249	33.32	7162	0.958849	0.47		508.826	776.087		1.56065	9.58302	10.5415	40.9318
17528202	Rab11a		RAB11a, member RAS oncogene family	500.03	473	493.33	419	0.986601	0.95		13192.8	6003.15		4335.48	7699.46	5634.82	4478.68
17547998	Rab11b		RAB11B, member RAS oncogene family	338.93	748	235.47	996	0.694745	0.06		15799	13177.6		1483.39	1471.16	1838.27	2343.53
17282074	Rab15		RAB15, member RAS oncogene family	90.7	3050	109.15	2253	1.20342	0.61		32493.1	1837.93		2330.05	9348.4	5471.83	4298.58
17348238	Rab18		RAB18, member RAS oncogene family	27.04	8860	55.55	4440	2.05436	0.43		10764.2	5591.28		13093.8	21700.6	15236.5	10791.1
17406807	Rab25		RAB25, member RAS oncogene family	147.54	1864	69.2	3601	0.469025	0.02		5312.82	220.084		33.5539	117.64	222.992	251.544
17548683	Rab8a		RAB8A, member RAS oncogene family	50.96	5263	82.72	2975	1.62323	0.16		6954.64	5541.68		859.916	494.682	711.954	685.421
17528405	Rab8b		RAB8B, member RAS oncogene family	177.58	1550	55.13	4462	0.310452	0.02		3849.94	7075.41		4212.18	2033.58	2605.36	2841.41
17325489	Rabl3		RAB, member of RAS oncogene family-like 3	15	13525	60.04	4105	4.00267	0.43		823.754	1697.99		652.35	831.74	638.975	1012.88
17250330	Rai1		retinoic acid induced 1	53.79	5021	56.13	4385	1.0435	0.74		6.73596	14.986		31.2129	45.9324	26.7591	61.0255
17315993	Rai14		retinoic acid induced 14	28.65	8472	22.13	10287	0.772426	0.28		1.54905	4.7991		416.693	61.7939	42.1659	28.2801
17256242	Rara		retinoic acid receptor, alpha	17.98	11940	19.45	11525	1.08176	0.44		105.445	1271.09		47.5997	59.4808	94.8732	46.1413
17303609	Rarb		retinoic acid receptor, beta	25.16	9345	19.21	11650	0.763514	0.21		5543.86	93911.3		121.73	61.7939	77.0338	20.0938
17322181	Rarg		retinoic acid receptor, gamma	15.62	13128	16.38	13191	1.04866	0.77		97.1972	4642.28		3.12129	15.5311	14.5959	8.18635
17308568	Rb1		retinoblastoma 1	215.66	1261	175.31	1381	0.8129	0.41		5716.32	1107.94		3733.07	4223.14	3262.18	2608.47
17210912	Rb1cc1		RB1-inducible coiled-coil 1	121.23	2307	121	2046	0.998103	0.99		4416.09	2507.97		1783.82	2026.64	1176.59	1207.11
17454794	Rbak		RB-associated KRAB repressor	10.71	16778	13.36	15452	1.24743	0.25		1.8665	10.668		426.837	258.081	307.324	143.633
17539415	Rbbp7		retinoblastoma binding protein 7	126.89	2207	71.16	3483	0.560801	0.1		17074.4	45820.7		1051.88	1102.71	540.047	435.365
17348410	Rbbp8		retinoblastoma binding protein 8	37.4	6812	25.2	9194	0.673797	0.03		1820.5	760.014		295.743	181.416	87.5752	81.1193
17392906	Rbck1		RanBP-type and C3HC4-type zinc finger containing 1	40.49	6412	38.41	6305	0.948629	0.51		268.33	230.859		69.4488	114.996	155.689	201.682
17318750	Rbfox2		RNA binding protein, fox-1 homolog (C. elegans) 2	71.31	3887	117.47	2099	1.64731	0.38		268.33	230.859		3084.62	2559.66	2027.2	1479.5
17503756	Rbl2		retinoblastoma-like 2	41.16	6322	59.81	4127	1.45311	0.11		3362.18	2673.92		24.19	46.5933	60.0052	49.1181
17361344	Rbm14		RNA binding motif protein 14	58.2	4691	56.55	4359	0.971649	0.86		5832.29	4123.56		5521.57	2000.54	1957.47	1929
17361338	Rbm4		RNA binding motif protein 4	29.13	8370	28.91	8173	0.992448	0.98		2856.8	1892.05		251.264	232.966	203.531	315.547
17385684	Rbms1		RNA binding motif, single stranded interacting protein 1	25.99	9113	16.01	13433	0.616006	0.004		22.2538	423.197		1737.78	346.31	274.078	111.632
17510701	Rbmxl1		RNA binding motif protein, X linked-like-1	35.76	7072	26.77	8748	0.748602	0.43		433.811	777.05		496.286	251.141	167.042	157.773
17466505	Rbpj		recombination signal binding protein for immunoglobulin kappa J region	63.02	4355	91.16	2685	1.44652	0.26		3.87222	12.2623		5951.53	2427.81	1080.91	799.286
17379401	Rbpjl		recombination signal binding protein for immunoglobulin kappa J region-like	15.92	12939	17.7	12405	1.11181	0.53		428.062	3933.15		14.8261	8.59167	17.0285	27.5359
17279054	Rcor1		RE1-silencing transcription factor (REST) co-repressor 1	63.09	4352	38.88	6241	0.616262	0.1		3655.13	2611.58		82.7143	134.162	118.389	79.6309
17231118	Rcor3		RE1-silencing transcription factor (REST) co-repressor 3	26.98	8881	28.16	8377	1.04374	0.89		2110.11	1864.8		17.9474	130.527	38.9223	11.1632
17356490	Rela		v-rel reticuloendotheliosis viral oncogene homolog A (avian)	52.64	5124	38.61	6271	0.733473	0.04		7404.29	8552.75		80.3733	306.657	136.228	186.798
17487325	Relb		avian reticuloendotheliosis viral (v-rel) oncogene related B	11.42	16160	12.13	16490	1.06217	0.22		823.609	2385.61		0	1.98269	8.10882	8.93057
17300303	Rem2		rad and gem related GTP binding protein 2	11.63	15990	11.27	17297	0.969046	0.73		498.665	59.7147		242.681	354.572	184.881	520.95
17421928	Rere		arginine-glutamic acid dipeptide (RE) repeats	146.88	1877	96.16	2553	0.654684	0.09		18676.7	15139.7		4484.52	3406.93	3469.76	4371.51
17438485	Rest		RE1-silencing transcription factor	58.65	4649	58.38	4217	0.995396	0.99		2592.54	7753.22		99.8814	56.5068	67.3032	59.5371
17503068	Rfx1		regulatory factor X, 1 (influences HLA class II expression)	37.42	6807	39.49	6164	1.05532	0.19		5076.94	3867.11		46.0391	64.1071	54.3291	57.3045
17346349	Rfx2		regulatory factor X, 2 (influences HLA class II expression)	14.16	14055	15.01	14121	1.06003	0.56		0.270868	0.146739		5.46226	20.1574	8.9197	3.72107
17363704	Rfx3		regulatory factor X, 3 (influences HLA class II expression)	67.72	4080	66.4	3737	0.980508	0.93		1.69417	1.56164		114.708	160.929	45.4094	36.4665
17407643	Rfx5		regulatory factor X, 5 (influences HLA class II expression)	106.99	2628	149.35	1632	1.39592	0.2		3115.13	2832.8		114.708	406.783	355.977	282.801
17509964	Rfxank		regulatory factor X-associated ankyrin-containing protein	43.45	6018	39.55	6154	0.910242	0.46		3.33232	22.2087		68.6684	56.1763	89.197	99.7247
17405261	Rfxap		regulatory factor X-associated protein	24.42	9552	25.13	9213	1.02907	0.8		2003.21	2116.07		108.465	125.571	98.9276	55.0718
17534299	Rhox6		reproductive homeobox 6	29.83	8210	29.23	8085	0.979886	0.92		7.31141	2.35852		0	1.98269	4.05441	14.8843
17343724	Ring1		ring finger protein 1	40.31	6435	28.31	8346	0.702307	0.18		3663.81	2703.11		23.4097	29.7404	40.5441	34.2338
17286472	Ripk1		receptor (TNFRSF)-interacting serine-threonine kinase 1	34.91	7223	25.54	9089	0.731596	0.08		2957.4	3742.05		53.062	41.6366	90.8188	46.1413
17423490	Ripk2		receptor (TNFRSF)-interacting serine-threonine kinase 2	21.08	10660	35.53	6785	1.68548	0.2		862.939	883.275		43.6981	23.1314	0	3.72107
17543829	Rlim		ring finger protein, LIM domain interacting	144.65	1906	119.61	2068	0.826892	0.34		8779.69	7471.32		4983.92	4431.32	1979.36	1411.03
17287893	Rmi1		RecQ mediated genome instability 1	17.82	12017	15.46	13805	0.867565	0.38		12.0274	46.723		366.752	370.764	196.233	229.962
17356482	Rnaseh2c		ribonuclease H2, subunit C	130.3	2145	116.83	2111	0.896623	0.61		1534.57	2954.16		66.3275	8.59167	36.4897	59.5371
17349993	Rnf14		ring finger protein 14	104.75	2679	109.39	2252	1.0443	0.83		79.0102	54.0931		210.687	341.023	486.529	572.301
17495088	Rnf141		ring finger protein 141	35.21	7175	22.25	10242	0.631923	0.06		938.263	290.116		3.90162	1.3218	10.5415	1.48843
17228046	Rnf2		ring finger protein 2	86.18	3206	49.14	4989	0.570202	0.09		7028.77	7631.48		6222.3	4140.52	3407.33	3686.84
17224342	Rnf25		ring finger protein 25	37.23	6834	31.37	7575	0.8426	0.17		2874.55	2878.2		10.1442	10.2439	2.43265	29.0243
17300565	Rnf31		ring finger protein 31	34.87	7228	23.83	9680	0.683395	0.15		4696.32	2487.34		17.9474	9.58302	44.5985	90.7941
17424850	Rnf38		ring finger protein 38	85.21	3238	74.23	3352	0.871142	0.21		26.263	22.2503		48809.2	28835	20263.9	19535.6
17436574	Rnf4		ring finger protein 4	123.87	2264	98.85	2489	0.798014	0.63		12616.3	9187.75		4053.78	3109.52	2403.45	3075.84
17334241	Rnps1		ribonucleic acid binding protein S1	81.53	3411	116.41	2121	1.42782	0.44		114.742	106.277		543.885	489.064	386.791	414.527
17518911	Rora		RAR-related orphan receptor alpha	71.98	3855	47.11	5186	0.654487	0.02		453.465	307.316		38.2358	39.3234	124.876	64.7466
17363390	Rorb		RAR-related orphan receptor beta	405.05	603	229.82	1026	0.567387	0.03		8.50269	1.66716		103.783	280.551	747.633	5814.54
17400048	Rorc		RAR-related orphan receptor gamma	18.7	11623	21.05	10764	1.12567	0.35		813.621	606.625		1.56065	8.26122	11.3523	0
17493668	Rps3		ribosomal protein S3	83.67	3333	80.81	3057	0.965818	0.73		97612.9	129257		5358.48	3111.84	6007.01	3874.38
17431101	Rps6ka1		ribosomal protein S6 kinase, polypeptide 1	41.02	6342	31.5	7543	0.767918	0.19		10036.1	3217.68		106.124	28.4186	34.8679	43.9086
17356961	Rps6ka4		ribosomal protein S6 kinase, polypeptide 4	15.73	13058	12.87	15824	0.818182	0.1		2710.24	6244.16		27.3113	2.97404	7.29794	4.46528
17283270	Rps6ka5		ribosomal protein S6 kinase, polypeptide 5	17.7	12074	17.88	12306	1.01017	0.93		1164.27	1020.89		350.365	228.34	171.907	168.937
17259177	Rptor		regulatory associated protein of MTOR, complex 1	33.75	7411	40.33	6031	1.19496	0.05		8566.04	5506.45		10.9245	12.8875	42.1659	48.3739
17286595	Rreb1		ras responsive element binding protein 1	45.59	5802	38.15	6341	0.836806	0.13		1.43337	4.10911		596.167	1786.74	1307.14	1279.3
17323061	Rrn3		RRN3 RNA polymerase I transcription factor homolog (yeast)	51.21	5246	36.49	6617	0.712556	0.07		10316.4	4773.26		11275.7	8839.51	9576.51	9451.52
17408696	Rsbn1		rosbin, round spermatid basic protein 1	23.58	3146	19.13	2669	0.811281	0.08		3385.92	1204.3		8138.77	7312.83	3287.31	2008.63
17332236	Runx1		runt related transcription factor 1	12.44	15312	11.3	17271	0.90836	0.53		884.439	284.491		348.024	26.7664	60.0052	32.7454
17411918	Runx1t1		runt-related transcription factor 1; translocated to, 1 (cyclin D-related)	71.23	3893	81.04	3049	1.13772	0.66		8.36744	8.20241		25149.8	29294.3	12317.3	11453.5
17345134	Runx2		runt related transcription factor 2	17.49	12169	21.72	10445	1.24185	0.5		53.6736	1886.04		76.4717	10.5744	28.3809	85.5846
17460649	Ruvbl1		RuvB-like protein 1	96.88	2867	110.28	2234	1.13832	0.8		7572.99	4668.43		58.5242	54.1936	63.2488	51.3508
17490806	Ruvbl2		RuvB-like protein 2	30.79	7991	34.89	6875	1.13316	0.22		11822.2	4843.52		162.307	104.752	171.907	90.7941
17368550	Rxra		retinoid X receptor alpha	29.14	8364	51.81	4753	1.77797	0.09		16162.9	13310.1		50.721	80.6295	274.078	227.729
17336322	Rxrb		retinoid X receptor beta	20.34	10958	20.98	10794	1.03147	0.81		16162.9	13310.1		47.5997	18.8356	66.4923	116.097
17219110	Rxrg		retinoid X receptor gamma	11.21	16347	14.03	14866	1.25156	0.13		97.7482	260.824		18.7278	4.62628	10.5415	7.44214
17469463	Rybp		RING1 and YY1 binding protein	145.06	1895	52.22	4712	0.359989	0.001		4254.06	1392.14		1280.51	2060.68	767.094	282.057
17511540	Sall1		sal-like 1 (Drosophila)	384.45	652	394.96	550	1.02734	0.71		10173.4	534.999		8435.29	8228.18	27407.8	44824
17306304	Sall2		sal-like 2 (Drosophila)	51.24	5240	21.92	10375	0.427791	0.03		16288.7	6000.26		6252.73	4847.68	3392.73	2510.98
17355722	Sall3		sal-like 3 (Drosophila)	43	6072	59.82	4124	1.39116	0.09		17068.2	647.724		1425.65	2698.45	5617.79	4497.28
17394865	Sall4		sal-like 4 (Drosophila)	19.54	11290	19.92	11256	1.01945	0.89		5.98014	103.825		32.7736	125.901	6.48705	567.835
17504367	Sap18		Sin3-associated polypeptide 18	830.95	252	470.01	440	0.56563	0.06		2369.91	1457.94		998.814	877.672	1723.12	2277.29
17509455	Sap30		sin3 associated polypeptide	283.33	894	146.09	1668	0.515618	0.1		1026.91	826.935		262.189	31.7231	24.3265	29.0243
17238580	Sarnp		SAP domain containing ribonucleoprotein	125.78	2225	97.22	2523	0.772937	0.37		1687.25	1320.56		781.884	744.171	465.446	571.556
17345926	Satb1		special AT-rich sequence binding protein 1	31.06	7941	27.35	8588	0.880554	0.27		0.270868	0.146739		7102.5	9179.87	4152.53	3063.18
17393527	Scand1		SCAN domain-containing 1	16.65	12544	18.39	12045	1.1045	0.8		1806.67	3164.05		10.9245	10.2439	15.4068	6.69793
17522338	Scap		SREBP cleavage activating protein	110.7	2529	94.57	2593	0.854291	0.44		18.5196	7.29068		66.3275	131.849	234.345	852.869
17417988	Scmh1		sex comb on midleg homolog 1	66.16	4171	19.48	11501	0.294438	0.005		612.565	668.905		30.4326	47.5846	64.8705	128.749
17318523	Scrt1		scratch homolog 1, zinc finger protein (Drosophila)	15.04	13502	18.55	11977	1.23338	0.12		103.815	1137.7		0.780323	0.991347	0.810882	0.744214
17377661	Scrt2		scratch homolog 2, zinc finger protein (Drosophila)	22.17	10279	25.9	8996	1.16825	0.11		98.8964	1169.25		23.4097	0	1.62176	0.744214
17312480	Scx		scleraxis	17.81	12021	34.39	6948	1.93094	0.25		1917.17	2384.2		24.9703	27.7577	80.2773	34.2338
17253667	Sebox		SEBOX homeobox	11.93	15720	13.94	14937	1.16848	0.44		2.2936	2.06389		0	0	0.810882	0
17259937	Sec14l2		SEC14-like 2 (S. cerevisiae)	12.28	15442	16.21	13316	1.32003	0.05		1041.85	469.713		0	6.60898	9.73058	2.97686
17475597	Sertad1		SERTA domain containing 1	26.74	8934	21.12	10730	0.789828	0.03		1832.86	5035.89		13.2655	7.93077	64.8705	28.2801
17247543	Sertad2		SERTA domain containing 2	82.27	3386	67.84	3659	0.824602	0.32		42.158	26.3965		4674.92	2455.9	2797.54	3167.37
17355607	Setbp1		SET binding protein 1	200.68	1357	199.41	1203	0.993672	0.95		7064.89	6916.7		849.772	829.427	450.039	503.089
17504350	Setd6		SET domain containing 6	45.72	5789	32.01	7425	0.700131	0.05		1388.41	530.639		39.0162	104.091	50.2747	101.213
17373177	Sfpi1		SFFV proviral integration 1	14.67	13752	15.99	13454	1.08998	0.31		162.542	4214.31		0	0	0	0
17398634	Sh3d19		SH3 domain protein D19	25.34	9282	19.46	11518	0.767956	0.05		15155.1	34125.9		280.136	595.138	284.619	203.17
17320553	Shank3		SH3/ankyrin domain gene 3	9.65	17426	13.75	15114	1.42487	0.05		1794.44	9210.92		7.80323	4.95673	7.29794	4.46528
17446580	Shh		sonic hedgehog	10.01	17233	13.09	15671	1.30769	0.16		1.0539	2.94231		4207.5	53.8632	8.9197	11.9074
17231625	Shprh		SNF2 histone linker PHD RING helicase	68.08	4059	60.15	4095	0.883519	0.33		93.3729	368.257		1379.61	1615.89	733.848	925.802
17405435	Siah2		seven in absentia 2	15.08	13477	13.34	15468	0.884615	0.46		2181.27	1592.98		26.531	28.4186	83.5208	40.9318
17497729	Sigirr		single immunoglobulin and toll-interleukin 1 receptor (TIR) domain	15.48	13208	18.38	12053	1.18734	0.2		180.786	96.4924		0.780323	2.31314	4.05441	4.46528
17343263	Sik1		salt inducible kinase 1	36.75	6907	40.11	6071	1.09143	0.1		4342.83	8039.68		2120.14	2637.64	465.446	312.57
17233194	Sim1		single-minded 1	11.22	16335	14.57	14433	1.29857	0.09		3.88556	0.629503		24.19	0.991347	0.810882	5.2095
17327352	Sim2		single-minded 2	16.11	12835	17.42	12552	1.08132	0.5		31.6428	175.701		0	1.65224	0.810882	1.48843
17517634	Sin3a		transcriptional regulator, SIN3A (yeast)	49.61	5387	36.57	6603	0.73715	0.21		1.959	0.544478		447.125	486.09	287.863	151.075
17502499	Sin3b		transcriptional regulator, SIN3B (yeast)	39.29	6555	34.21	6966	0.870705	0.16		229.628	419.092		284.818	137.467	147.58	122.795
17241582	Sirt1		sirtuin 1 ((silent mating type information regulation 2, homolog) 1 (S. cerevisiae)	58.33	4676	51.36	4793	0.880507	0.8		3.78819	1.92907		1558.31	895.186	248.941	237.404
17475922	Sirt2		sirtuin 2 (silent mating type information regulation 2, homolog) 2 (S. cerevisiae)	311.61	809	208.16	1136	0.668015	0.02		35.1823	94.3754		163.868	73.6901	116.767	129.493
17497693	Sirt3		sirtuin 3 (silent mating type information regulation 2, homolog) 3 (S. cerevisiae)	14.41	13885	23.38	9833	1.62248	0.19		59.3641	25.1505		22.6294	15.5311	87.5752	122.051
17451737	Sirt4		sirtuin 4 (silent mating type information regulation 2 homolog) 4 (S. cerevisiae)	10.79	16718	11.2	17384	1.038	0.28		2.35562	6.16316		0	0	0	0
17286870	Sirt5		sirtuin 5 (silent mating type information regulation 2 homolog) 5 (S. cerevisiae)	25.02	9391	28.24	8362	1.1287	0.51		662.758	804.685		49.9407	71.7074	121.632	158.518
17243448	Sirt6		sirtuin 6 (silent mating type information regulation 2, homolog) 6 (S. cerevisiae)	224.46	1205	154.89	1569	0.690056	0.07		61.4389	117.303		197.422	1147.65	1003.87	217.31
17273216	Sirt7		sirtuin 7 (silent mating type information regulation 2, homolog) 7 (S. cerevisiae)	32.96	7560	38.64	6268	1.17233	0.3		2079.7	1444.35		10.9245	35.6885	70.5467	83.352
17279365	Siva1		SIVA1, apoptosis-inducing factor	67.22	4110	103.07	2396	1.53332	0.06		289.374	358.781		74.1307	72.3683	166.231	96.0036
17281880	Six1		sine oculis-related homeobox 1 homolog (Drosophila)	361.48	694	332.87	664	0.920853	0.25		15242.6	4703.33		26047.2	23316.5	18204.3	18024.9
17347839	Six2		sine oculis-related homeobox 2 homolog (Drosophila)	49.7	5378	157.88	1533	3.17666	0.004		5570.14	2156.64		77.252	22.801	309.757	552.207
17340165	Six3		sine oculis-related homeobox 3 homolog (Drosophila)	16.14	12805	17.93	12285	1.1109	0.1		0.270868	0.146739		1.56065	0.991347	0.810882	1.48843
17281885	Six4		sine oculis-related homeobox 4 homolog (Drosophila)	56.71	4785	72.4	3426	1.27667	0.22		6122.91	2101.71		2074.88	1318.82	868.454	538.811
17474480	Six5		sine oculis-related homeobox 5 homolog (Drosophila)	34.29	7316	23.28	9867	0.678915	0.22		5859.7	19303.4		19.5081	41.3061	27.57	4.46528
17276257	Six6		sine oculis-related homeobox 6 homolog (Drosophila)	11.36	16199	12.59	16096	1.10827	0.18		4.31139	29.1277		0.780323	0.330449	8.9197	5.95371
17433743	Ski		Sloan-Kettering viral oncogene homolog	24.51	9516	19.13	11689	0.780498	0.26		19961	65049.1		1121.32	579.938	488.151	297.686
17512657	Slc7a6os		solute carrier family 7, member 6 opposite strand	26.86	8907	38.14	6343	1.41996	0.31		1910.81	1827.29		5.46226	13.5484	10.5415	7.44214
17419587	Slc9a1		solute carrier family 9, subfamily A (NHE1, cation proton antiporter 1), member 1	23.36	9873	20.85	10846	0.892551	0.4		8288.8	6299.96		18.7278	8.59167	59.1944	51.3508
17510735	Smad1		SMAD family member 1	29.25	8345	24.08	9597	0.823248	0.02		2305.62	6427.86		5113.46	216.114	365.708	109.399
17351886	Smad2		SMAD family member 2	48.31	5509	25.97	8973	0.53757	0.03		3555.48	3781.3		364.411	349.615	181.638	194.24
17528111	Smad3		SMAD family member 3	19.54	11291	11.31	17261	0.578813	0.11		8910.09	27202.5		621.918	286.499	318.677	669.793
17355366	Smad4		SMAD family member 4	76.74	3622	84.69	2908	1.1036	0.58		10219.8	9557.12		4637.46	2269.85	1393.91	1652.9
17287848	Smad5		SMAD family member 5	11.08	16471	13.87	15007	1.25181	0.3		4.55384	29.801		868.5	447.758	369.762	202.426
17528125	Smad6		SMAD family member 6	17.98	11944	17.87	12310	0.993882	0.95		2772.62	3357.13		24.19	47.9151	34.8679	29.0243
17351862	Smad7		SMAD family member 7	52.25	5159	30.33	7809	0.580478	0.02		1893.16	2179.68		458.05	595.138	1029.82	500.112
17397645	Smad9		SMAD family member 9	13.58	14471	13.11	15652	0.96539	0.66		375.239	899.174		58.5242	34.3667	97.3058	52.8392
17541343	Smarca1		SWI/SNF related, matrix associated, actin dependent regulator of chromatin, subfamily a, member 1	38.98	6596	17.65	12430	0.452796	0.001		2137.6	5397.28		333.198	131.849	95.684	1.48843
17358375	Smarca2		SWI/SNF related, matrix associated, actin dependent regulator of chromatin, subfamily a, member 2	79.98	3493	74.03	3366	0.925606	0.71		57.9239	658.111		1051.88	310.622	526.262	860.311
17515277	Smarca4		SWI/SNF related, matrix associated, actin dependent regulator of chromatin, subfamily a, member 4	86.15	3208	76.22	3251	0.884736	0.48		1.97798	7.8248		303.546	59.1503	188.125	171.913
17510793	Smarca5		SWI/SNF related, matrix associated, actin dependent regulator of chromatin, subfamily a, member 5	124.48	2242	75.63	3292	0.607567	0.12		8440.77	3831.18		46273.2	15527.8	6423.81	2624.84
17241968	Smarcb1		SWI/SNF related, matrix associated, actin dependent regulator of chromatin, subfamily b, member 1	58.45	4667	56.96	4325	0.974508	0.88		6.20326	132.246		164.648	80.2991	97.3058	202.426
17268977	Smarce1		SWI/SNF related, matrix associated, actin dependent regulator of chromatin, subfamily e, member 1	22.07	10310	23.59	9768	1.06887	0.67		11490.3	12738.4		6335.44	3519.28	1941.25	1924.54
17456721	Smo		smoothened homolog	30.2	8127	38.1	6345	1.26159	0.44		18709.1	46512.9		36.6752	30.4013	59.1944	11.9074
17379922	Snai1		snail homolog 1 (Drosophila)	14.94	13565	21.03	10774	1.40763	0.16		918.394	13488.9		1.56065	1.98269	0	1.48843
17323192	Snai2		snail homolog 2 (Drosophila)	11.76	15875	11.78	16797	1.0017	0.98		390.866	10063.8		252.825	33.0449	22.7047	14.8843
17513699	Snai3		snail homolog 3 (Drosophila)	16.89	12431	21.09	10747	1.24867	0.38		64.6352	4.7396		0	2.31314	1.62176	0
17498821	Snapc2		small nuclear RNA activating complex, polypeptide 2	36.63	6934	31.39	7569	0.856948	0.13		3347.95	3152.97		40.5768	24.7837	36.4897	38.6991
17415028	Snapc3		small nuclear RNA activating complex, polypeptide 3	69.14	1656	52.99	3532	0.766416	0.21		1237.76	765.536		1063.58	799.356	617.892	1105.16
17368286	Snapc4		small nuclear RNA activating complex, polypeptide 4	23.53	9818	25.02	9252	1.06332	0.1		4.5325	17.5737		21.0687	3.30449	25.1373	46.1413
17255497	Snf8		SNF8, ESCRT-II complex subunit	55.39	4889	53.25	4634	0.961365	0.79		3140.95	2038.33		87.3962	59.4808	152.446	226.985
17418439	Snip1		Smad nuclear interacting protein 1	15.27	13338	16.34	13220	1.07007	0.54		2541.33	1926.83		255.166	388.608	167.853	339.362
17493681	Snord15b		small nucleolar RNA, C/D box 15B	7.96	17952	30.52	7769	3.83417	0.38		49.7511	150.66		0	0	0.810882	0
17391598	Snrpb		small nuclear ribonucleoprotein B	57.44	4741	50.87	4850	0.88562	0.5		16791.7	14907.6		348.024	461.307	365.708	283.546
17382767	Sohlh1		spermatogenesis and oogenesis specific basic helix-loop-helix 1	24.72	9455	32.47	7332	1.31351	0.35		276.665	1660.9		0	1.98269	0.810882	1.48843
17397695	Sohlh2		spermatogenesis and oogenesis specific basic helix-loop-helix 2	9.26	17601	10.98	17626	1.18575	0.2		15.6493	5.28401		0	0.330449	4.05441	0
17334835	Solh		small optic lobes homolog (Drosophila)	21.46	10518	24.76	9338	1.15377	0.1		4304.33	4170.44		0	0	0	0
17327099	Son		Son DNA binding protein	256.07	1025	242.49	964	0.946968	0.75		794.541	1083.61		2798.24	3938.95	2679.96	2395.62
17308257	Sorbs3		sorbin and SH3 domain containing 3	81.79	3399	60.09	4100	0.734686	0.21		6329.08	54360.7		10.1442	6.27853	10.5415	4.46528
17319134	Sox10		SRY-box containing gene 10	79.6	3509	47.1	5187	0.591709	0.01		15579.3	25669.6		95.9798	76.9946	57.5726	18.6053
17280350	Sox11		SRY-box containing gene 11	13.89	14270	15.94	13494	1.14759	0.21		13208.7	28826.3		204367	11040.3	2744.02	887.103
17392937	Sox12		SRY-box containing gene 12	13.09	14818	12.71	15962	0.97097	0.5		17019.4	12638.9		436.981	601.086	368.951	292.476
17226974	Sox13		SRY-box containing gene 13	67.09	4116	55.61	4432	0.828887	0.19		7116.09	4559.43		8.58356	26.7664	32.4353	37.9549
17530107	Sox14		SRY-box containing gene 14	50.45	5313	58.84	4187	1.1663	0.12		7116.09	4559.43		0.780323	32.384	0	0
17251714	Sox15		SRY-box containing gene 15	26.19	9064	31.55	7528	1.20466	0.14		13.9051	29.4901		0	0.330449	2.43265	0
17396878	Sox2		SRY-box containing gene 2	413.01	590	144.18	1704	0.349096	0.04		10568.7	1361.32		2312.88	3420.15	1198.48	194.984
17309412	Sox21		SRY-box containing gene 21	23.03	9979	21.8	10414	0.946591	0.49		2591.26	363.246		1530.99	752.102	414.361	43.9086
17542031	Sox3		SRY-box containing gene 3	10.63	16852	11.72	16861	1.10254	0.61		95.9793	571.729		0	0.330449	0.810882	0
17286231	Sox4		SRY-box containing gene 4	96.1	2889	34.24	6964	0.356296	0.003		9843.83	14461.8		515.013	160.268	494.638	314.058
17472641	Sox5		SRY-box containing gene 5	25.83	9156	23.63	9751	0.914828	0.2		3.68562	2.67213		10.9245	3.63494	1.62176	1.48843
17495340	Sox6		SRY-box containing gene 6	20.37	10948	19.47	11510	0.955817	0.64		0.758819	0.195092		131.094	438.836	810.882	295.453
17342298	Sox8		SRY-box containing gene 8	16.17	12788	32.98	7223	2.03958	0.38		2359.73	19289.9		88.9569	77.325	46.2203	24.5591
17257946	Sox9		SRY-box containing gene 9	149.24	1841	64.4	3827	0.43152	0.02		9465.47	10506.1		12071.6	7600.32	4876.64	1495.13
17315409	Sp1		trans-acting transcription factor 1	11.02	16533	11.22	17359	1.01815	0.88		8463.27	15173.9		2529.03	1680.66	1577.16	997.247
17268416	Sp2		Sp2 transcription factor	60.17	4545	51.95	4734	0.863387	0.32		60.071	98.9613		1721.39	1456.29	905.755	971.943
17386465	Sp3		trans-acting transcription factor 3	27.29	8797	25.18	9198	0.922682	0.59		21.6091	50.1726		6920.69	2788.66	1616.9	717.422
17284795	Sp4		trans-acting transcription factor 4	96.87	2870	80.02	3091	0.826056	0.28		21.6091	50.1726		2452.56	2367.34	1233.35	1024.78
17371616	Sp5		trans-acting transcription factor 5	28.64	8476	25.79	9020	0.900489	0.49		1807.98	8972.84		23.4097	7.60032	10.5415	0.744214
17255701	Sp6		trans-acting transcription factor 6	18.82	11570	22.97	9986	1.22051	0.23		50.883	59.3604		3.12129	18.5051	0.810882	0.744214
17342770	Spdef		SAM pointed domain containing ets transcription factor	24.24	9611	20.46	11022	0.844059	0.34		50.5685	74.9058		0	1.65224	1.62176	0
17432202	Spen		SPEN (split ends) homolog, transcriptional regulator (Drosophila)	41.36	6288	40.59	5994	0.981383	0.81		7464.07	10323.3		361.29	378.033	284.619	225.497
17258584	Sphk1		sphingosine kinase 1	19.15	11448	18.23	12121	0.951958	0.79		4.39852	6.57457		1.56065	3.63494	4.86529	4.46528
17262300	Sqstm1		sequestosome 1	81.01	3432	55.92	4405	0.690285	0.01		19621.6	18591.4		625.039	934.84	678.708	593.883
17353707	Sra1		steroid receptor RNA activator 1	92.15	3004	71.63	3460	0.77732	0.46		3.50201	2.1126		205.225	271.629	498.692	569.324
17263535	Srebf1		sterol regulatory element binding factor 1	51.49	5221	46	5328	0.893377	0.57		21367.1	18078		78.0323	29.7404	201.099	477.041
17263535	Srebf1		sterol regulatory element binding transcription factor 1	51.49	5221	46	5328	0.893377	0.57		21367.1	18078		78.0323	29.7404	201.099	477.041
17313504	Srebf2		sterol regulatory element binding factor 2	94.19	2943	81.07	3048	0.860707	0.07		29559.9	12456.6		88.9569	37.0103	81.0882	140.656
17345465	Srf		serum response factor	23.9	9719	28.94	8157	1.21088	0.3		7598.31	5901.14		309.788	128.875	118.389	64.0024
17546917	Sry		sex determining region of Chr Y	15.88	12968	15.64	13674	0.984887	0.9		900.986	1612.88		0	0	0	0
17380680	Ss18l1		synovial sarcoma translocation gene on chromosome 18-like 1	41.4	6283	34.42	6943	0.831401	0.03		2055.48	1613.61		1499	1012.83	880.618	692.119
17289037	Ssbp2		single-stranded DNA binding protein 2	26.79	8923	14.91	14197	0.556551	0.05		2.97638	10.6238		300.424	310.622	290.296	133.959
17416364	Ssbp3		single-stranded DNA binding protein 3	31.97	7764	34.07	7001	1.06569	0.77		37.9063	163.112		14194.1	12451.3	5723.2	5719.28
17510099	Ssbp4		single stranded DNA binding protein 4	22.05	10320	25.98	8970	1.17823	0.24		6336.09	13665.3		2.34097	7.93077	30.8135	61.0255
17372679	Ssrp1		structure specific recognition protein 1	16.93	12413	13.61	15233	0.803898	0.22		15.9441	32.4758		518.135	175.468	201.91	189.775
17520775	Stag1		stromal antigen 1	44.92	5866	45.71	5366	1.01759	0.65		4783.78	10183.3		607.091	348.624	168.663	113.121
17212750	Stat1		signal transducer and activator of transcription 1	23.5	9827	7.89	18106	0.335745	0.004		1860.53	25579.6		397.185	153.328	379.493	539.555
17238367	Stat2		signal transducer and activator of transcription 2	21.04	10672	17.88	12305	0.84981	0.03		1972.13	2325.15		97.5404	44.941	109.469	160.75
17269717	Stat3		signal transducer and activator of transcription 3	34.72	7254	34.03	7009	0.980127	0.92		1972.13	2325.15		227.074	456.019	635.731	375.828
17256440	Stat5a		signal transducer and activator of transcription 5A	16.65	12545	16.71	12979	1.0036	0.95		0.581252	0.675708		14.0458	10.2439	38.1114	115.353
17238064	Stat6		signal transducer and activator of transcription 6	17.97	11954	13.32	15479	0.741235	0.04		1843.17	11419.5		2.34097	0.991347	1.62176	5.2095
17214449	Stk16		serine/threonine kinase 16	88.68	3123	69.89	3559	0.788115	0.16		6041.28	4164.57		220.831	223.714	366.519	523.927
17214307	Stk36		serine/threonine kinase 36	18.66	11645	18.75	11877	1.00482	0.74		2641.77	1198.49		9.36388	29.0795	46.2203	25.3033
17379357	Stk4		serine/threonine kinase 4	20.42	10931	18.98	11766	0.929481	0.66		8429.33	2303.77		974.624	2035.9	2216.14	1686.39
17463883	Strap		serine/threonine kinase receptor associated protein	72.52	3829	69.49	3582	0.958218	0.87		12171.2	10379.1		2800.58	3641.55	1814.75	1342.56
17280955	Strn3		striatin, calmodulin binding protein 3	105.21	2670	83.81	2936	0.796597	0.17		131.609	48.2662		1222.77	2673.66	1215.51	1728.06
17316057	Sub1		SUB1 homolog (S. cerevisiae)	354.61	710	262.84	872	0.741209	0.09		10435.9	5356.51		2351.89	4242.96	2516.17	2254.22
17365398	Sufu		suppressor of fused homolog (Drosophila)	49.92	5357	39.48	6165	0.790865	0.19		10.2364	76.5591		0.780323	0.660898	0	0.744214
17223574	Sumo1		small ubiquitin-like modifier 1	243.05	1088	229.29	1028	0.943386	0.83		7973.38	6411.88		20514.7	22579.6	13914.7	12562.3
17337872	Supt3h		suppressor of Ty 3 homolog (S. cerevisiae)	27.74	8682	35.47	6794	1.27866	0.59		1349.46	1375.75		0	0	0	0
17488406	Supt5h		suppressor of Ty 5 homolog (S. cerevisiae)	70.79	3920	45.15	5433	0.637802	0.08		23445.8	12972.9		0	0	0	0
17447000	Supt7l		suppressor of Ty 7 (S. cerevisiae)-like	28.11	8592	28.56	8263	1.01601	0.94		2932.9	1952.31		2682.75	1528.33	2707.53	4272.53
17436457	Tacc3		transforming, acidic coiled-coil containing protein 3	18.23	11835	15.3	13915	0.839276	0.07		1923.22	7370.96		323.054	8.92212	16.2176	8.18635
17266988	Tada2a		transcriptional adaptor 2A	43.43	6021	31.49	7544	0.725075	0.19		2350.38	2236.49		667.176	742.849	350.301	621.419
17469719	Tada3		transcriptional adaptor 3	32.45	7666	37.42	6455	1.15316	0.27		3651.03	2337.04		16.3868	30.0708	23.5156	27.5359
17536773	Taf1		TAF1 RNA polymerase II, TATA box binding protein (TBP)-associated factor	93.31	2969	55.96	4400	0.599721	0.07		4411.22	4775.88		844.31	488.073	713.576	741.981
17494588	Taf10		TAF10 RNA polymerase II, TATA box binding protein (TBP)-associated factor	528.37	450	357.41	616	0.676439	0.2		2640.91	1595.38		177.914	83.2731	148.391	143.633
17342793	Taf11		TAF11 RNA polymerase II, TATA box binding protein (TBP)-associated factor	27.73	8687	23.75	9710	0.856473	0.35		2530.03	2147.66		162.307	156.302	196.233	255.265
17419377	Taf12		TAF12 RNA polymerase II, TATA box binding protein (TBP)-associated factor	82.61	3367	51.5	4785	0.623411	0.06		1239.17	1542.31		800.612	644.045	583.835	395.922
17401741	Taf13		TAF13 RNA polymerase II, TATA box binding protein (TBP)-associated factor	30.29	8101	23.52	9787	0.776494	0.38		1777.9	940.247		486.141	727.318	447.607	378.061
17220452	Taf1a		TATA box binding protein (Tbp)-associated factor, RNA polymerase I, A	25.94	9122	21.24	10679	0.818813	0.22		6586.37	4002.2		0	0	0	0
17274496	Taf1b		TATA box binding protein (Tbp)-associated factor, RNA polymerase I, B	81.27	3422	82.21	3000	1.01157	0.98		6586.37	4002.2		213.028	139.119	162.987	377.316
17513453	Taf1c		TATA box binding protein (Tbp)-associated factor, RNA polymerase I, C	13.32	14651	14.32	14632	1.07508	0.41		1737.86	1580.89		0.780323	0	3.24353	7.44214
17317086	Taf2		TATA box binding protein (Tbp)-associated factor, RNA polymerase 2	60.19	4542	43.41	5650	0.721216	0.22		5266.66	5489.58		2032.74	1257.69	633.299	543.276
17381555	Taf3		TAF3 RNA polymerase II, TATA box binding protein (TBP)-associated factor	110.49	2534	111.33	2213	1.0076	0.94		1970.15	1456.92		68.6684	67.0811	60.8161	42.4202
17395466	Taf4a		TAF4A RNA polymerase II, TATA box binding protein (TBP)-associated factor	20.42	10930	21.62	10495	1.05877	0.64		2203.52	3211.11		354.267	217.105	215.695	77.3982
17360115	Taf5		TAF5 RNA polymerase II, TATA box binding protein (TBP)-associated factor	20.59	10847	17.14	12725	0.832443	0.2		881.631	1040.94		1055.78	467.916	271.645	381.782
17514049	Taf5l		TAF5-like RNA polymerase II, p300/CBP-associated factor (PCAF)-associated factor	20.37	10945	25	9260	1.2273	0.44		4616.48	2684.22		106.904	121.936	147.58	69.9561
17454256	Taf6		TAF6 RNA polymerase II, TATA box binding protein (TBP)-associated factor	59.29	4601	63.89	3854	1.07758	0.81		6214.83	5286.03		41.3571	48.576	34.057	84.8404
17357211	Taf6l		TAF6-like RNA polymerase II, p300/CBP-associated factor (PCAF)-associated factor	21.38	10549	16.39	13176	0.766604	0.32		8.79834	27.433		1.56065	2.64359	0.810882	6.69793
17353796	Taf7		TAF7 RNA polymerase II, TATA box binding protein (TBP)-associated factor	25.03	9384	38.68	6265	1.54535	0.13		1791.89	1482.91		1779.14	1047.19	1161.99	872.219
17345686	Taf8		TAF8 RNA polymerase II, TATA box binding protein (TBP)-associated factor	43.4	6029	32.32	7357	0.7447	0.19		3179.29	4525.8		229.415	207.852	86.7643	107.911
17289486	Taf9		TAF9 RNA polymerase II, TATA box binding protein (TBP)-associated factor	68.58	4033	39.68	6126	0.578594	0.04		427.86	356.269		876.303	1752.04	919.54	980.874
17543988	Taf9b		TAF9B RNA polymerase II, TATA box binding protein (TBP)-associated factor	43.83	5979	50.89	4849	1.16108	0.35		3.20693	0.890437		472.876	701.212	898.457	737.516
17417138	Tal1		T-cell acute lymphocytic leukemia 1	14.98	13540	20.24	11122	1.35113	0.08		2062.88	124.39		3.90162	239.245	77.8446	2.97686
17266264	Taok1		TAO kinase 1	96.49	455	53.75	990	0.557053	0		7821.92	8428.56		6588.27	4391.67	1926.66	1907.42
17432988	Tardbp		TAR DNA binding protein	200.94	1352	173.74	1388	0.864636	0.23		2694.06	2655.13		14287.7	8836.2	6660.58	5405.23
17458641	Tax1bp1		Tax1 (human T cell leukemia virus type I) binding protein 1	190.11	1437	164.8	1452	0.866867	0.2		9991.33	7362.42		629.721	1075.61	913.053	1003.94
17536005	Tbl1x		transducin (beta)-like 1 X-linked	121.74	2296	105.03	2342	0.86274	0.25		4753.36	3670.86		73.3504	74.0205	81.8991	104.934
17341205	Tbp		TATA box binding protein	55.3	4895	46.34	5278	0.837975	0.45		1457.63	1962.82		792.028	371.755	243.265	436.854
17239702	Tbpl1		TATA box binding protein-like 1	45.17	5845	47.9	5105	1.06044	0.79		6011.7	1808.28		4653.85	4936.91	2947.56	2925.5
17328947	Tbx1		T-box 1	14.89	13608	15.77	13585	1.0591	0.75		2970.75	168036		0	1.65224	0	0
17356050	Tbx10		T-box 10	27.76	8679	29.35	8046	1.05728	0.57		2970.75	168036		0	0	0	0
17229198	Tbx19		T-box 19	11.72	15912	11.59	16975	0.988908	0.89		33.307	3.27574		0.780323	3.63494	8.10882	1.48843
17254591	Tbx2		T-box 2	95.06	2922	19.04	11741	0.200295	0		7365.14	3193.97		158.406	51.8805	82.7099	204.659
17268445	Tbx21		T-box 21	23.17	9935	24.1	9589	1.04014	0.64		21.502	502.946		0	4.29583	0	0.744214
17441595	Tbx3		T-box 3	16.38	12673	17.55	12486	1.07143	0.3		0.310384	0.192676		15.6065	45.2715	21.8938	21.5822
17254602	Tbx4		T-box 4	12.71	15111	17.75	12381	1.39654	0.04		0.310384	0.192676		6.24259	0.660898	9.73058	11.1632
17441610	Tbx5		T-box 5	10.02	17231	11.32	17259	1.12974	0.25		0.270868	0.146739		0.780323	1.98269	8.9197	5.2095
17483122	Tbx6		T-box 6	20.53	10881	27.46	8555	1.33755	0.36		124.196	422.413		0.780323	1.3218	0.810882	0.744214
17210869	Tcea1		transcription elongation factor A (SII) 1	83.58	3336	68.49	3625	0.819454	0.18		11.0436	31.9659		2745.96	2112.56	1412.56	608.023
17381112	Tcea2		transcription elongation factor A (SII), 2	13.22	14722	15.49	13784	1.17171	0.33		1160.66	2475.33		26.531	3.30449	10.5415	5.2095
17420064	Tcea3		transcription elongation factor A (SII), 3	11.76	15877	11.18	17400	0.95068	0.26		1147.77	7530.17		2.34097	6.60898	3.24353	1.48843
17537936	Tceal1		transcription elongation factor A (SII)-like 1	59.56	4584	32.45	7333	0.544829	0.02		1297.11	612.325		353.486	1325.76	1007.12	553.695
17546047	Tceanc		transcription elongation factor A (SII) N-terminal and central domain containing	11.32	16251	11.85	16735	1.04682	0.7		1289.64	747.145		2420.56	3195.44	1781.51	1556.15
17547811	Tceb2		transcription elongation factor B (SIII), polypeptide 2	480.79	504	421.62	508	0.876932	0.64		11436.7	12394.9		369.093	166.877	414.361	453.226
17431530	Tceb3		transcription elongation factor B (SIII), polypeptide 3	46.58	5704	48.37	5064	1.03843	0.54		5086.44	6947.25		557.931	384.312	353.544	212.845
17350140	Tcerg1		transcription elongation regulator 1 (CA150)	129.45	2162	99.39	2477	0.767787	0.12		5963.97	6285.99		2547.76	2106.94	1053.34	1175.86
17528714	Tcf12		transcription factor 12	61.15	4485	38.29	6320	0.626165	0.05		15862.3	58784.9		847.431	377.373	264.347	256.01
17377672	Tcf15		transcription factor 15	14.88	13616	10.29	17850	0.691532	0.08		504.332	60.2352		46.8194	3.63494	69.7358	3.72107
17344336	Tcf19		transcription factor 19	19.65	11248	20.27	11104	1.03155	0.37		3.49458	40.4435		28.0916	0.330449	2.43265	0
17319719	Tcf20		transcription factor 20	311.92	808	177.75	1359	0.569858	0.07		20.3325	53.2924		1025.34	524.092	461.392	234.427
17435957	Tcf23		transcription factor 23	16.77	12480	19.42	11542	1.15802	0.22		3.37184	22.7386		0	0.660898	4.05441	5.2095
17221197	Tcf24		transcription factor 24	16.94	12405	21.23	10690	1.25325	0.13		3.37184	22.7386		0	0	0	0
17506603	Tcf25		transcription factor 25	475.54	513	470.32	439	0.989023	0.94		1437.42	2759.05		809.976	488.734	510.855	736.772
17242931	Tcf3		transcription factor 3	14.66	13757	13.96	14922	0.952251	0.73		1437.42	2759.05		1475.59	592.164	261.104	93.0267
17351594	Tcf4		transcription factor 4	120.45	2325	122.34	2023	1.01569	0.96		1.16957	3.75203		20616.1	16426.6	6713.29	5858.45
17262600	Tcf7		transcription factor 7, T-cell specific	74.16	3736	72.84	3404	0.982201	0.93		3056.79	17480.2		18.7278	7.93077	4.86529	8.93057
17467806	Tcf7l1		transcription factor 7-like 1, T-cell specific, HMG-box	23.61	9796	19.32	11598	0.818297	0.3		4.70616	31.9853		115.488	73.3596	51.8964	19.3496
17360501	Tcf7l2		transcription factor 7-like 2, T-cell specific, HMG-box	21.13	10633	17.87	12309	0.845717	0.27		1.06213	2.40169		2779.51	1375.99	848.182	357.223
17395649	Tcfl5		transcription factor-like 5 (basic helix-loop-helix)	11.88	15765	13.53	15303	1.13889	0.12		139.31	1072.13		3.12129	4.62628	1.62176	0.744214
17481936	Tead1		TEA domain family member 1	20.69	10802	22.74	10072	1.09908	0.8		5.18601	53.7894		295.743	158.946	42.9767	56.5603
17477734	Tead2		TEA domain family member 2	13.06	14840	14.74	14315	1.12864	0.32		12947.6	40707.1		408.109	60.4721	24.3265	1.48843
17342829	Tead3		TEA domain family member 3	18.49	11713	14.93	14182	0.807463	0.11		17.2159	52.1445		4.68194	12.2266	2.43265	1.48843
17471278	Tead4		TEA domain family member 4	18.12	11885	18.99	11760	1.04801	0.72		1.15243	0.354094		0	2.97404	0	0
17313376	Tef		thyrotroph embryonic factor	26.07	9096	19.41	11545	0.744534	0.09		24.3972	29.95		284.818	693.612	1156.32	1591.13
17505782	Terf2ip		telomeric repeat binding factor 2, interacting protein	75.97	3660	70.68	3509	0.930367	0.63		4776.68	3027.46		231.756	380.677	391.656	399.643
17241765	Tfam		transcription factor A, mitochondrial	15.87	12976	16.01	13435	1.00882	0.96		3598.62	3320.94		1887.6	1662.82	830.343	869.242
17430130	Tfap2e		transcription factor AP-2, epsilon	17.69	12078	20.49	11004	1.15828	0.37		3598.62	3320.94		0	1.3218	0.810882	0
17327747	Tfap4		transcription factor AP-4 (activating enhancer-binding protein 4)	11.88	15770	11.39	17171	0.958754	0.67		3598.62	3320.94		699.17	201.243	66.4923	49.8623
17275303	Tfb2m		transcription factor B2, mitochondrial	127.02	2204	26.01	8955	0.204771	0.03		1720.94	1842.06		357.388	502.282	321.92	224.753
17321722	Tfcp2		transcription factor CP2	44.23	5950	34.91	6871	0.789283	0.53		1720.94	1842.06		1285.97	4223.14	2401.83	2802.71
17216620	Tfcp2l1		transcription factor CP2-like 1	9.92	17277	14.29	14654	1.44052	0.02		1720.94	1842.06		17.9474	51.8805	136.228	71.4445
17499310	Tfdp1		transcription factor Dp 1	46.82	5676	64.92	3800	1.38659	0.53		9027.97	6882.96		458.83	308.639	216.505	152.564
17520560	Tfdp2		transcription factor Dp 2	45.8	5781	29.55	7990	0.645197	0.2		0.42606	0.363054		3536.42	1873.64	1154.7	939.198
17532953	Tfe3		transcription factor E3	25.87	9145	21.39	10609	0.826826	0.05		0.42606	0.363054		185.717	152.998	244.886	380.293
17464950	Tfec		transcription factor EC	36.26	6983	10.32	17843	0.284611	0.001		0.42606	0.363054		0	2.64359	0	0.744214
17475342	Tgfb1		transforming growth factor beta 1	10.99	16559	14.86	14233	1.35214	0.07		467.409	3098.52		0	0.330449	0.810882	0
17483696	Tgfb1i1		transforming growth factor beta 1 induced transcript 1	11.87	15788	11.5	17067	0.968829	0.48		3131.58	23048.2		11.7048	18.1747	11.3523	0.744214
17450618	Tgfbr3		transforming growth factor, beta receptor III	14	14188	14.05	14849	1.00357	0.98		4800.45	55547.3		350.365	476.507	269.213	157.029
17346936	Tgif1		TGFB-induced factor 1	21.39	10546	14.46	14510	0.676017	0.05		113.055	687.602		1168.14	527.727	458.148	311.826
17378670	Tgif2		TGFB-induced factor 2	21.24	10596	20.67	10917	0.973164	0.78		4856.17	5202.08		402.647	79.3077	52.7073	14.1401
17380340	Th1l		TH1-like homolog (Drosophila)	55.05	4923	44.49	5510	0.808174	0.09		8344.79	6008.04		0	0	0	0
17256138	Thra		thyroid hormone receptor alpha	49.06	5433	46.45	5264	0.9468	0.57		10512	24762.8		18.7278	25.775	26.7591	86.3288
17429976	Thrap3		thyroid hormone receptor associated protein 3	90.34	3063	101.55	2428	1.12409	0.62		17528.5	19535		4092.02	2761.56	2971.88	2419.44
17297359	Thrb		thyroid hormone receptor beta	28.96	8407	32.65	7286	1.12742	0.72		2.77764	5.97417		144.36	2750.99	1203.35	589.417
17496901	Tial1		Tial1 cytotoxic granule-associated RNA binding protein-like 1	129.44	2163	114.2	2157	0.882262	0.52		5760.94	11757.2		4669.45	4090.96	2055.59	2477.49
17346210	Ticam1		toll-like receptor adaptor molecule 1	12.87	14978	17.25	12666	1.34033	0.11		1436.82	2024.63		17.9474	2.97404	6.48705	14.1401
17525353	Tirap		toll-interleukin 1 receptor (TIR) domain-containing adaptor protein	13.99	14196	12.43	16230	0.888492	0.4		4.31162	1.2479		62.4259	58.4894	107.847	71.4445
17414858	Tle1		transducin-like enhancer of split 1, homolog of Drosophila E(spl)	23.17	9937	16.32	13234	0.704359	0.25		8131.82	30879.6		310.569	115.657	105.415	46.1413
17235757	Tle2		transducin-like enhancer of split 2, homolog of Drosophila E(spl)	31.63	7821	26.73	8756	0.845084	0.41		6750.24	122244		7.02291	176.46	4.05441	11.1632
17518142	Tle3		transducin-like enhancer of split 3, homolog of Drosophila E(spl)	16.1	12845	14.74	14312	0.915528	0.34		1.35434	3.66848		5943.72	2550.4	3793.3	4907.35
17363177	Tle4		transducin-like enhancer of split 4, homolog of Drosophila E(spl)	23.42	9849	13.7	15164	0.58497	0.11		3298.95	1382.08		4743.59	3090.03	1517.97	1753.37
17406279	Tlr2		toll-like receptor 2	16.08	12857	17.27	12650	1.074	0.6		521.132	367.768		1.56065	7.93077	5.67617	2.97686
17509101	Tlr3		toll-like receptor 3	105.43	2666	19.83	11304	0.188087	0.003		396.803	408.321		99.8814	102.439	199.477	58.0487
17521171	Tlr9		toll-like receptor 9	13.16	14766	16.34	13223	1.24164	0.23		51.5101	1376.04		0	0	0	0
17359825	Tlx1		T-cell leukemia, homeobox 1	17.64	12100	24.51	9442	1.38946	0.16		0.155192	0.0481691		1.56065	0.330449	0	0
17468086	Tlx2		T-cell leukemia, homeobox 2	21.89	10389	24.97	9267	1.1407	0.56		1.68813	0.170903		0	1.65224	0	0
17261569	Tlx3		T-cell leukemia, homeobox 3	11.96	15699	13.79	15071	1.15301	0.06		11.005	13.5884		0.780323	0.330449	0	0
17299419	Tmem260		transmembrane protein 260 (RIKEN cDNA 6720456H20 gene)	29.07	#N/A	24.3	#N/A	0.835913	0.43		4874.61	40729.5		127.973	92.5257	83.5208	113.121
17299542	Tmem55b		transmembrane protein 55b	64.03	4740	76.75	3189	1.19866	0.78		3124.15	2758.08		82.7143	33.3753	120.01	249.312
17244191	Tmpo		thymopoietin	46.94	5656	45.78	5357	0.975288	0.89		97.6023	579.656		9832.07	1661.83	961.706	701.05
17344309	Tnf		tumor necrosis factor	15.43	13234	16.83	12917	1.09073	0.18		15.7343	744.402		0	0	0	18.6053
17239597	Tnfaip3		tumor necrosis factor, alpha-induced protein 3	14.21	14021	14.9	14207	1.04856	0.6		6.29863	19.5815		17.1671	31.7231	38.9223	69.2119
17422859	Tnfrsf4		tumor necrosis factor receptor superfamily, member 4	16.39	12667	17.57	12475	1.072	0.25		118.365	442.023		0.780323	5.94808	0.810882	6.69793
17432687	Tnfrsf8		tumor necrosis factor receptor superfamily, member 8	9.81	17343	10.96	17645	1.11723	0.43		72.151	2.19511		0	0.330449	0	0
17255210	Tob1		transducer of ErbB-2.1	67.66	4084	83.06	2960	1.22761	0.4		4528.07	5497.37		9309.26	6338.01	2265.6	1751.88
17379229	Tox2		TOX high mobility group box family member 2	39.71	6495	40.59	5995	1.02216	0.82		1928.82	165.552		0	0	0	0
17308731	Tpt1		tumor protein, translationally-controlled 1	3206.21	11	3172.51	15	0.989489	0.56		17.6831	92.5871		130.314	512.857	171.907	241.87
17382626	Traf2		TNF receptor-associated factor 2	22.55	10145	23.55	9780	1.04435	0.41		1864.94	2314.24		11.7048	8.26122	6.48705	3.72107
17279070	Traf3		TNF receptor-associated factor 3	16.13	12810	20.3	11090	1.25852	0.21		5.45255	28.2719		532.961	847.601	816.558	1113.34
17231100	Traf5		TNF receptor-associated factor 5	8.59	17824	12.04	16574	1.40163	0.28		546.752	18443		3.90162	1.98269	2.43265	0
17373644	Traf6		TNF receptor-associated factor 6	12.79	15042	13.7	15169	1.07115	0.6		3607.45	2817.28		818.559	386.956	185.692	336.385
17539626	Trappc2		trafficking protein particle complex 2	67.35	4098	61.8	3974	0.917595	0.72		1624.24	201.569		72.5701	263.368	192.179	366.153
17338210	Trerf1		transcriptional regulating factor 1	19.47	11310	19.42	11540	0.997432	0.29		18.8162	32.0123		21.8491	15.5311	9.73058	0.744214
17311831	Trib1		tribbles homolog 1 (Drosophila)	54.01	5007	21.04	10767	0.389557	0.007		2466.46	1321.04		156.845	34.0362	231.101	288.755
17280054	Trib2		tribbles homolog 2 (Drosophila)	23.17	9936	16.66	13013	0.719033	0.01		11290	14586.3		3629.28	2626.74	2595.63	5083.73
17392925	Trib3		tribbles homolog 3 (Drosophila)	10.81	16703	11.9	16697	1.10083	0.24		305.844	113.141		1.56065	23.7923	2.43265	4.46528
17494101	Trim21		tripartite motif protein 21	18.1	11891	22.91	10014	1.26575	0.23		2.45599	16.0644		285.598	193.313	112.713	176.379
17457345	Trim24		tripartite motif protein 24	91.6	3027	74.71	3328	0.815611	0.33		6380.4	5596.55		526.718	370.103	204.342	168.192
17473832	Trim28		tripartite motif protein 28	58.93	4629	45.16	5430	0.766333	0.21		45369.6	44948.6		582.901	262.376	274.078	256.01
17254681	Trim37		tripartite motif protein 37	80.54	3459	90.3	2728	1.12118	0.62		10039.2	2807.66		1179.85	3115.8	2078.29	1963.24
17528296	Trip4		thyroid hormone receptor interactor 4	18.55	11692	17.46	12528	0.94124	0.62		177.264	39.4487		689.025	827.774	951.975	849.892
17453904	Trip6		thyroid hormone receptor interactor 6	31.59	7832	32.52	7313	1.02944	0.66		5142.07	33478.3		12.4852	7.60032	6.48705	8.93057
17251659	Trp53		transformation related protein 53	24.85	9436	28.3	8348	1.13883	0.46		21.3871	171.877		301.205	53.8632	54.3291	50.6065
17390448	Trp53bp1		transformation related protein 53 binding protein 1	61.9	4438	55.01	4476	0.888691	0.36		14252.2	6620.34		738.186	1864.72	445.174	556.672
17324486	Trp63		transformation related protein 63	11.17	16396	11.57	16995	1.03581	0.21		450.408	129.782		2.34097	1.65224	5.67617	1.48843
17433582	Trp73		transformation related protein 73	11.9	15746	18.1	12194	1.52101	0.21		6.78314	0.5		10.1442	0.330449	1.62176	0
17444506	Trrap		transformation/transcription domain-associated protein	60.4	4526	57.74	4265	0.95596	0.16		29696.8	17883.3		142.799	220.079	219.749	178.611
17302092	Tsc22d1		TSC22 domain family, member 1	233.25	1149	357.48	614	1.5326	0.16		2.15268	5.52427		2176.32	1682.32	1884.49	1835.98
17544939	Tsc22d3		TSC22 domain family, member 3	14.74	13704	13.74	15117	0.932157	0.32		24.8172	389.871		3886.79	1786.08	1404.45	916.127
17443663	Tsc22d4		TSC22 domain family, member 4	17.26	12263	19.64	11418	1.13789	0.06		7231.38	15123.3		64.7668	23.7923	85.1426	53.5834
17491242	Tsg101		tumor susceptibility gene 101	49.74	5371	45.1	5442	0.906715	0.42		6473.42	2477.25		1578.59	2184.93	1101.18	910.174
17355790	Tshz1		teashirt zinc finger homeobox 1	28	8618	23.57	9771	0.841786	0.26		4518.05	10112.1		646.888	815.217	480.853	520.206
17394911	Tshz2		teashirt zinc finger homeobox 2	45.31	5829	22.08	10309	0.48731	0.08		3594.52	29976.1		24.19	17.8442	21.8938	0.744214
17476866	Tshz3		teashirt zinc finger homeobox 3	34.34	7309	11.64	16930	0.338963	0		1332.53	8827.07		548.567	187.364	120.821	145.122
17368786	Ttf1		transcription termination factor, RNA polymerase I	22.2	10271	9.76	17932	0.43964	0.24		1125.67	1825.49		145.92	68.0725	71.3576	62.514
17224540	Tuba4a		tubulin, alpha 4A	395.66	624	188.5	1284	0.476419	0.003		17069	259.778		335.539	219.748	428.146	214.334
17375220	Tubgcp4		tubulin, gamma complex associated protein 4	42.87	6090	33.72	7075	0.786564	0.16		1735.18	1719.25		28.872	15.8615	17.8394	29.0243
17332860	Tulp4		tubby like protein 4	38.19	6697	32.68	7280	0.855721	0.29		111.829	69.8819		6024.88	7686.24	7679.86	6336.98
17274959	Twist1		twist gene homolog 1 (Drosophila)	13.35	14626	17.78	12368	1.33184	0.35		2847.27	143270		216.15	71.0465	14.5959	14.1401
17489587	Uba2		ubiquitin-like modifier activating enzyme 2	30.21	8122	34.57	6924	1.14432	0.63		13441.8	9757.71		459.61	565.398	301.648	297.686
17342219	Ube2i		ubiquitin-conjugating enzyme E2I	64.77	4255	65.8	3765	1.0159	0.91		157.885	155.088		3726.04	2418.89	1792.05	1401.35
17236739	Ube2n		ubiquitin-conjugating enzyme E2N	135.98	2039	69.51	3580	0.511178	0.05		10515.6	6664.24		8357.26	7808.51	5556.16	5198.33
17394718	Ube2v1		ubiquitin-conjugating enzyme E2V1	17.18	12301	21.56	10528	1.25495	0.23		4137.73	2229.14		274.674	133.501	364.897	384.759
17322642	Ubn1		ubinuclein 1	15.72	13061	16.74	12961	1.06489	0.61		13561.1	6816.96		5473.97	5353.27	3802.22	5155.17
17522698	Ubp1		upstream binding protein 1	76.85	3611	86.58	2844	1.12661	0.3		5.12503	12.5601		720.238	649.662	612.216	587.929
17270134	Ubtf		upstream binding transcription factor, RNA polymerase I	47.55	5581	53.26	4632	1.12008	0.56		97.1575	110.296		475.217	225.036	484.907	397.41
17324774	Ubxn7		UBX domain protein 7	42.7	6117	45.3	5403	1.06089	0.9		8761.81	12223.3		2763.12	1793.02	1309.57	1643.22
17260916	Ugp2		UDP-glucose pyrophosphorylase 2	154.56	1781	100.56	2448	0.650621	0.05		14098.8	2859.25		3815.78	30133.6	10817.2	6166.56
17338747	Uhrf1		ubiquitin-like, containing PHD and RING finger domains, 1	11.65	15964	14.3	14646	1.22747	0.13		3068.92	296.568		7474.72	959.293	343.814	302.895
17358617	Uhrf2		ubiquitin-like, containing PHD and RING finger domains 2	65.34	4226	64.23	3834	0.983012	0.86		4246.36	5377.74		279.356	254.776	156.5	82.6077
17444027	Uncx		UNC homeobox	12.66	15146	14.98	14146	1.18325	0.08		0.881566	0.5		2.34097	128.214	4.86529	1.48843
17219339	Usf1		upstream transcription factor 1	21.22	10602	18.17	12165	0.856268	0.09		6430.37	6456.66		53.8423	75.3423	92.4405	33.4896
17489369	Usf2		upstream transcription factor 2	89.01	3115	59.47	4145	0.668127	0.06		12427.7	8017.06		1234.47	730.292	2041.8	2423.9
17328000	Usp7		ubiquitin specific peptidase 7	132.41	2108	125.78	1970	0.949928	0.8		14598	11577.5		1837.66	1063.38	1815.56	1800.25
17484454	Utf1		undifferentiated embryonic cell transcription factor 1	12.1	15586	12.36	16297	1.02149	0.84		2.46306	7.58729		0	0.660898	0.810882	1.48843
17460099	Vax2		ventral anterior homeobox containing gene 2	11.93	15721	13.6	15243	1.13998	0.16		2.56343	21.0791		2.34097	0.330449	0.810882	2.97686
17321078	Vdr		vitamin D receptor	20.12	11060	19.44	11528	0.966203	0.75		305.711	12120		1.56065	0.330449	8.10882	0.744214
17345293	Vegfa		vascular endothelial growth factor A	23.65	9787	27.27	8615	1.15307	0.44		305.711	12120		377.676	194.965	57.5726	13.3959
17254933	Vezf1		vascular endothelial zinc finger 1	452.16	543	483.37	431	1.06902	0.88		8583.21	9414.82		1385.85	703.856	582.213	590.162
17233262	Vgll2		vestigial like 2 homolog (Drosophila)	13.7	14397	14.58	14421	1.06423	0.56		26.27	69.6355		0	0	0.810882	0.744214
17461798	Vhl		von Hippel-Lindau tumor suppressor	12.62	15176	13.67	15193	1.0832	0.5		5353.83	8146.14		3861.04	2099.01	2057.21	2077.85
17277278	Vsx2		visual system homeobox 2	15.84	12987	20.27	11107	1.27967	0.23		1.51057	0.944803		15.6065	7.60032	8.9197	16.3727
17465212	Wasl		Wiskott-Aldrich syndrome-like (human)	79.34	3519	123.24	2011	1.55331	0.03		38.2083	264.104		13304.5	19172.6	10427.9	11691.6
17489161	Wbp7		WW domain binding protein 7	32.15	7729	34.74	6899	1.08056	0.51		11239.8	14016.4		0	0	0	0
17447544	Wfs1		Wolfram syndrome 1 homolog (human)	52.75	5113	30.04	7876	0.569479	0.05		6071.58	2160.7		190.399	163.903	566.806	556.672
17447170	Whsc2		Wolf-Hirschhorn syndrome candidate 2 (human)	68.91	4017	74.99	3318	1.08823	0.6		4088.94	5089.2		0	0	0	0
17321336	Wnt10b		wingless-type MMTV integration site family, member 10b	14.22	14014	19.21	11653	1.35091	0.12		1.79558	0.37525		1.56065	4.29583	0	0
17373915	Wt1		Wilms tumor homolog	17.19	12294	21.24	10682	1.2356	0.16		5.47184	0.5		44.4784	18.8356	6.48705	0
17505283	Wwp2		WW domain containing E3 ubiquitin protein ligase 2	77.99	3570	61.08	4021	0.783177	0.32		10770.8	6664.95		63.2062	46.5933	279.754	370.619
17405365	Wwtr1		WW domain containing transcription regulator 1	74.4	3729	59.98	4111	0.806183	0.37		3.38311	17.2067		866.159	453.045	385.169	258.986
17507094	Xab2		XPA binding protein 2	33.54	7444	37.86	6383	1.1288	0.74		6264.88	5596.34		56.9636	23.7923	51.8964	143.633
17246967	Xbp1		X-box binding protein 1	80.36	3471	68.42	3632	0.851419	0.07		4682.83	6987.81		145.14	81.6209	82.7099	44.6528
17229187	Xcl1		chemokine (C motif) ligand 1	13.44	14551	15.61	13698	1.16146	0.15		4682.83	6987.81		0	0.660898	3.24353	4.46528
17284135	Xrcc3		X-ray repair complementing defective repair in Chinese hamster cells 3	26.16	9071	28.6	8249	1.09327	0.12		1902.67	5664.67		13.2655	12.5571	11.3523	24.5591
17313433	Xrcc6		X-ray repair complementing defective repair in Chinese hamster cells 6	22.51	10161	12.83	15851	0.569969	0.01		2558.94	2837.05		39.0162	21.1487	66.4923	40.9318
17320705	Yaf2		YY1 associated factor 2	20.89	10733	18.21	12144	0.871709	0.72		0.696928	0.971418		2252.01	1684.63	809.26	578.254
17523883	Yap1		Yes-associated protein 1	31.56	7838	38.41	6307	1.21705	0.12		0.812604	1.32065		309.008	91.2039	87.5752	37.2107
17429355	Ybx1		Y box binding protein 1	35.19	7177	30.54	7766	0.86786	0.12		52742.8	29437.2		1984.36	3272.1	2077.48	2240.08
17547869	Ywhaz		tyrosine 3-monooxygenase/tryptophan 5-monooxygenase activation protein, zeta	1449.49	120	1208.69	139	0.833873	0.17		58628.6	37486.4		96448	65230.6	41873.9	24462.3
17278614	Yy1		YY1 transcription factor	75.43	3680	62.03	3961	0.822352	0.07		5201.15	4740.54		3097.1	3416.84	1816.38	1725.83
17545699	Yy2		YY2 transcription factor	25.73	9180	21.33	10638	0.828993	0.06		485.281	691.225		1861.07	429.253	240.832	170.425
17276558	Zbtb1		zinc finger and BTB domain containing 1	54.81	4941	62.96	3899	1.1487	0.68		2493.34	2074.15		2920.75	3433.36	1682.58	1234.65
17336752	Zbtb12		zinc finger and BTB domain containing 12	12.03	15642	13.38	15422	1.11222	0.24		3534.41	4691.51		18.7278	14.2093	1.62176	5.95371
17526707	Zbtb16		zinc finger and BTB domain containing 16	8.79	17778	14.15	14774	1.60978	0.42		637.077	25159.3		0.780323	3.30449	4.86529	1.48843
17421080	Zbtb17		zinc finger and BTB domain containing 17	15.54	13175	18.49	12001	1.18983	0.06		3882.48	4593.37		64.7668	9.58302	10.5415	9.67478
17325686	Zbtb20		zinc finger and BTB domain containing 20	443.51	552	239.08	982	0.539063	0.006		8.07433	18.4033		64.7668	175.799	72.1685	72.933
17336242	Zbtb22		zinc finger and BTB domain containing 22	65.02	4240	59.29	4160	0.911873	0.77		4310.69	4364.98		323.834	18.5051	123.254	58.0487
17232843	Zbtb24		zinc finger and BTB domain containing 24	20.27	10988	19.22	11644	0.948199	0.51		1454.07	1992.75		52.2817	55.8459	53.5182	137.68
17357213	Zbtb3		zinc finger and BTB domain containing 3	11.84	15817	12.47	16198	1.05321	0.66		2.09182	2.61671		12.4852	0.660898	4.05441	11.9074
17489202	Zbtb32		zinc finger and BTB domain containing 32	20.3	10974	20.23	11125	0.996552	0.97		26.2962	28.4975		0	0	0	0
17534330	Zbtb33		zinc finger and BTB domain containing 33	41.01	6344	39.29	6199	0.958059	0.58		15.9955	5.52292		7803.23	4884.03	2739.97	1323.96
17529855	Zbtb38		zinc finger and BTB domain containing 38	70.36	3948	176	1377	2.50142	0.32		2452.32	1083.39		7.02291	211.818	244.886	153.308
17217901	Zbtb41		zinc finger and BTB domain containing 41	32.44	7670	31.21	7609	0.962084	0.75		3131.19	4220.15		4853.61	2491.58	1714.2	1502.57
17433412	Zbtb48		zinc finger and BTB domain containing 48	14.45	13864	18.36	12071	1.27059	0.39		1183.26	2128.31		10.1442	1.65224	6.48705	4.46528
17424907	Zbtb5		zinc finger and BTB domain containing 5	15.52	13183	17.07	12764	1.09987	0.44		205.44	64.3275		131.875	114.335	184.07	149.587
17384622	Zbtb6		zinc finger and BTB domain containing 6	22.64	10113	19.6	11446	0.865724	0.34		1842.14	1113.02		1229.01	917.987	532.749	243.358
17235556	Zbtb7a		zinc finger and BTB domain containing 7a	27.31	8792	33.16	7194	1.21421	0.15		4133.86	2183.11		347.244	824.47	1556.89	1865.74
17407069	Zbtb7b		zinc finger and BTB domain containing 7b	30.69	8016	24.25	9534	0.79016	0.09		2474.58	730.075		0.780323	0.991347	9.73058	51.3508
17391490	Zc3h8		zinc finger CCCH type containing 8	13.4	14587	14.87	14227	1.1097	0.49		316.822	350.844		67.1078	86.908	46.2203	122.051
17416643	Zcchc11		zinc finger, CCHC domain containing 11	61.05	4491	61.8	3975	1.01229	0.94		5845.67	8883		472.096	489.395	240.832	279.824
17452672	Zcchc8		zinc finger, CCHC domain containing 8	34.79	7240	33.31	7165	0.957459	0.58		4024.06	5742.32		571.197	704.847	286.241	78.1425
17512440	Zdhhc1		zinc finger, DHHC domain containing 1	43.2	6050	39.61	6139	0.916898	0.78		5144.74	11839.5		1.56065	15.2006	4.86529	2.23264
17426791	Zdhhc21		zinc finger, DHHC domain containing 21	61.28	4477	49.41	4966	0.806299	0.17		6619.26	3749.46		1459.2	2101.65	1243.08	651.187
17387485	Zdhhc5		zinc finger, DHHC domain containing 5	75.99	3659	48.41	5055	0.637058	0.29		8236	5634.12		628.941	498.978	647.895	670.537
17365778	Zdhhc6		zinc finger, DHHC domain containing 6	52.29	5153	46.79	5225	0.894817	0.53		6.59291	7.58456		131.875	106.405	88.3861	67.7235
17348202	Zeb1		zinc finger E-box binding homeobox 1	20.44	10923	26.92	8712	1.31703	0.49		3568.96	70773		5869.59	203.556	308.135	171.169
17317688	Zfat		zinc finger and AT hook domain containing	15.49	13201	19.61	11440	1.26598	0.05		5313.07	5264.4		3.12129	1.3218	0.810882	2.23264
17505313	Zfhx3		zinc finger homeobox 3	48.34	5506	46.65	5245	0.965039	0.53		6953.94	25606.4		2146.67	2795.93	1217.13	967.478
17395985	Zfhx4		zinc finger homeodomain 4	35.88	7050	20.26	11111	0.56466	0.002		11683.7	156286		4433.8	895.847	330.84	166.704
17505762	Zfp1		zinc finger protein 1	21.55	10492	23.55	9781	1.09281	0.43		8.4054	52.5264		61.6455	59.4808	46.2203	43.9086
17523486	Zfp105		zinc finger protein 105	23.47	9836	17.9	12295	0.762676	0.14		1089.18	1148.51		103.003	99.4651	21.8938	37.2107
17474916	Zfp108		zinc finger protein 108	11.93	15717	17.45	12536	1.4627	0.21		217.131	325.612		17.1671	8.92212	4.86529	16.3727
17487681	Zfp109		zinc finger protein 109	34.95	7214	43.07	5692	1.23233	0.47		302.795	107.719		6.24259	4.95673	8.9197	2.97686
17473765	Zfp110		zinc finger protein 110	25.03	9387	24.41	9477	0.97523	0.83		3932.61	1894.89		955.896	2066.63	1204.97	1786.11
17487672	Zfp111		zinc finger protein 111	11.75	15886	12.33	16326	1.04936	0.47		1306.64	1438.02		873.962	408.435	284.619	208.38
17474897	Zfp112		zinc finger protein 112	17.91	11980	12.92	15780	0.721385	0.06		359.249	866.429		7.80323	28.4186	55.14	28.2801
17454216	Zfp113		zinc finger protein 113	33.52	7449	32.92	7235	0.9821	0.86		2121.9	1133.05		1877.46	1323.12	878.996	948.129
17473779	Zfp128		zinc finger protein 128	24.13	9648	40.79	5963	1.69043	0.15		524.173	505.403		83.4946	189.017	42.9767	60.2813
17341498	Zfp13		zinc finger protein 13	20.22	11016	21.89	10385	1.08259	0.28		1827	3048.43		4.68194	5.94808	4.86529	2.97686
17296537	Zfp131		zinc finger protein 131	37.98	6725	30.78	7717	0.810427	0.24		1827	3048.43		0	0	0	0
17224320	Zfp142		zinc finger protein 142	36.9	6880	46.97	5201	1.2729	0.3		3099.3	3559.17		53.8423	14.8702	45.4094	16.3727
17481725	Zfp143		zinc finger protein 143	48.31	5508	41.8	5838	0.865245	0.63		1388.34	1145.41		142.019	133.832	100.549	41.676
17488951	Zfp146		zinc finger protein 146	16.18	12786	14.7	14341	0.908529	0.45		5229.04	6770.24		56.9636	17.5138	12.1632	11.1632
17325030	Zfp148		zinc finger protein 148	90.02	3073	52.54	4683	0.583648	0.23		8746.51	8245.59		5184.47	4457.75	3121.89	2315.99
17548038	Zfp161		zinc finger protein 161	271.95	946	343.6	646	1.26347	0.42		3224.58	2894		0	0	0	0
17322467	Zfp174		zinc finger protein 174	23.96	9701	23.32	9850	0.973289	0.87		930.518	515.408		81.1536	271.959	117.578	218.799
17474880	Zfp180		zinc finger protein 180	35.36	7150	27.19	8642	0.768948	0.22		2316.34	1745.04		18.7278	9.91347	13.785	8.18635
17540555	Zfp182		zinc finger protein 182	12.87	14989	12.62	16057	0.980575	0.84		2316.34	1745.04		46.8194	51.55	49.4638	21.5822
17285654	Zfp187		zinc finger protein 187	190.02	1438	183.47	1318	0.96553	0.92		3063.24	6661.14		0	0	0	0
17414061	Zfp189		zinc finger protein 189	13.42	14575	14.17	14744	1.05589	0.88		596.7	1043.67		66.3275	19.166	20.272	2.23264
17353121	Zfp191		zinc finger protein 191	86.61	3191	46.87	5212	0.541162	0.004		5342.75	3405.35		3527.84	5082.3	2515.36	2010.12
17290969	Zfp192		zinc finger protein 192	14.94	13567	16.67	13011	1.1158	0.53		3872.79	3122.54		0	0	0	0
17262428	Zfp2		zinc finger protein 2	37.59	6779	33.62	7096	0.894387	0.17		3872.79	3122.54		1921.16	1470.5	616.27	721.888
17516320	Zfp202		zinc finger protein 202	13.17	14758	14.76	14304	1.12073	0.13		624.728	1071.52		19.5081	28.4186	12.1632	14.8843
17253947	Zfp207		zinc finger protein 207	606.75	371	521.21	391	0.859019	0.32		624.728	1071.52		3906.3	2781.39	2178.03	1573.27
17306172	Zfp219		zinc finger protein 219	48.66	5474	46.3	5282	0.9515	0.76		12901.7	19076.6		106.124	16.192	32.4353	87.073
17474900	Zfp235		zinc finger protein 235	20.77	10774	9.03	18022	0.434762	0.11		844.047	948.516		501.748	384.973	608.161	372.851
17219897	Zfp238		zinc finger protein 238	47.11	5639	48.84	5022	1.03672	0.71		123.514	92.1908		0	0	0	0
17462180	Zfp239		zinc finger protein 239	10.78	16720	12.64	16039	1.17254	0.43		11.2766	18.818		24.19	61.7939	20.272	32.0012
17470175	Zfp248		zinc finger protein 248	15.08	13474	17.9	12298	1.187	0.49		963.93	1280.17		67.8881	30.7317	31.6244	23.8148
17476263	Zfp260		zinc finger protein 260	35.99	7026	45.83	5351	1.27341	0.5		5471.36	9265.46		756.914	536.318	298.404	218.799
17322455	Zfp263		zinc finger protein 263	10.1	17195	11.03	17568	1.09208	0.5		2540.73	2800.51		1233.69	2538.18	1538.24	1384.24
17488900	Zfp27		zinc finger protein 27	15.88	12969	15.08	14074	0.949622	0.58		2540.73	2800.51		41.3571	41.6366	42.1659	33.4896
17535535	Zfp275		Zinc finger protein 275	22.57	10138	20.14	11154	0.892335	0.4		4.78623	10.1576		2270.74	1192.92	601.674	314.058
17506571	Zfp276		zinc finger protein 276	32.26	7703	30.41	7788	0.942653	0.33		6248.3	1566.42		46.8194	89.2212	85.1426	116.097
17280869	Zfp277		zinc finger protein 277	67.85	4072	45.88	5343	0.676197	0.08		133.537	201.614		153.724	216.774	215.695	238.148
17473603	Zfp28		zinc finger protein 28	13.3	14666	12.71	15961	0.955639	0.87		1053.43	1465.57		139.678	340.032	29.1917	81.1193
17541440	Zfp280c		zinc finger protein 280c	13.14	14788	12.57	16110	0.956621	0.88		27.8754	131.459		3577.78	849.254	446.796	495.646
17519130	Zfp280d		zinc finger protein 280d	80.72	3449	65.04	3796	0.805748	0.15		3375.18	4523.49		611.773	764.989	333.272	248.567
17217821	Zfp281		zinc finger protein 281	30.67	8019	30.02	7888	0.978807	0.44		3375.18	4523.49		6785.69	2801.88	1094.69	1675.97
17458120	Zfp282		zinc finger protein 282	8.93	17731	10.92	17683	1.22284	0.09		5101.21	4396.27		126.412	110.039	201.91	336.385
17264053	Zfp287		zinc finger protein 287	12.76	15065	14.4	14561	1.12853	0.38		758.307	1114.86		145.14	29.0795	17.0285	116.097
17423901	Zfp292		zinc finger protein 292	22.01	10339	19.69	11385	0.894593	0.75		6279.01	6099.27		9722.83	4983.17	2273.71	2425.39
17332645	Zfp295		zinc finger protein 295	41.76	6231	39.49	6163	0.945642	0.73		6279.01	6099.27		0	0	0	0
17252226	Zfp3		zinc finger protein 3	31.53	7850	58.06	4242	1.84142	0.03		373.713	276.282		22.6294	7.60032	10.5415	5.2095
17476188	Zfp30		zinc finger protein 30	22.79	10066	15.06	14082	0.660816	0.06		1041.04	1275.47		28.872	60.8026	38.1114	29.7686
17454816	Zfp316		zinc finger protein 316	15.84	12986	20.72	10894	1.30808	0.29		4575.32	6234.04		176.353	145.397	103.793	101.213
17511992	Zfp319		zinc finger protein 319	59.4	4592	143.76	1709	2.4202	0.24		5805.24	3453.08		142.019	96.8215	73.7902	75.9098
17291122	Zfp322a		zinc finger protein 322a	53.02	5076	46.81	5220	0.882874	0.79		1.73485	2.88568		2982.4	1708.75	1471.75	885.615
17486570	Zfp329		zinc finger protein 329	67.33	4102	67.51	3682	1.00267	0.99		1813.05	1813.01		5836.82	8664.37	1984.23	2540.75
17394446	Zfp334		zinc finger protein 334	13.5	14523	13.41	15400	0.993333	0.96		2165.67	5435.63		379.237	89.5516	60.0052	17.8611
17348957	Zfp35		zinc finger protein 35	21.29	10575	15.42	13833	0.724284	0.12		1971.41	983.901		259.848	307.978	297.594	206.891
17249262	Zfp354a		zinc finger protein 354A	16.31	12707	19.53	11481	1.19742	0.11		508.074	656.757		86.6159	53.5327	34.057	18.6053
17262443	Zfp354b		zinc finger protein 354B	14.07	14129	16.83	12919	1.19616	0.56		116.214	99.9979		11.7048	19.8269	8.10882	7.44214
17262394	Zfp354c		zinc finger protein 354C	31.4	7872	32.33	7354	1.02962	0.96		5432.53	11117.6		1234.47	840.001	298.404	153.308
17488458	Zfp36		zinc finger protein 36	366.63	678	155.09	1566	0.423015	0.003		8636.99	78895.6		169.33	725.666	308.946	176.379
17289432	Zfp366		zinc finger protein 366	12.8	15033	16.59	13056	1.29609	0.17		24.2648	173.952		5.46226	2916.87	0.810882	1.48843
17288194	Zfp369		zinc finger protein 369	29.7	8244	25.24	9182	0.849832	0.51		750.607	574.212		7.02291	2.97404	7.29794	2.23264
17282216	Zfp36l1		zinc finger protein 36, C3H type-like 1	222.86	1218	95.8	2563	0.429866	0		20537.6	93034.3		15060.2	12742.1	3743.03	1606.76
17426117	Zfp37		zinc finger protein 37	11.74	15896	8.01	18102	0.682283	0.09		927.073	1649.87		1019.88	164.564	75.412	95.2594
17476273	Zfp382		zinc finger protein 382	12.83	15017	16.63	13033	1.29618	0.23		171.136	552.025		43.6981	30.7317	26.7591	34.9781
17462998	Zfp384		zinc finger protein 384	17.15	12312	14.93	14183	0.870554	0.48		5603.63	11252		178.694	126.892	75.412	82.6077
17279553	Zfp386		zinc finger protein 386 (Kruppel-like)	36.58	6942	13.58	15257	0.371241	0.05		21.2176	39.0182		529.059	166.546	58.3835	80.3751
17263200	Zfp39		zinc finger protein 39	35.43	7131	32.23	7384	0.909681	0.64		447.727	1325.09		457.269	99.7955	88.3861	60.2813
17458112	Zfp398		zinc finger protein 398	17.96	11956	27.54	8528	1.53341	0.36		47.4739	28.1142		76.4717	30.0708	18.6503	23.8148
17312242	Zfp41		zinc finger protein 41	27.71	8693	28.45	8302	1.02671	0.45		4.71427	7.5584		95.9798	13.5484	17.0285	25.3033
17277212	Zfp410		zinc finger protein 40	139.33	1989	52.95	4653	0.380033	0.006		4013.73	2821.59		248.143	206.861	255.428	417.504
17470054	Zfp422		zinc finger protein 422	11.49	16097	10.39	17832	0.904265	0.41		6067.07	11619.1		21747.6	6179.39	3690.32	2486.42
17511482	Zfp423		zinc finger protein 423	15.81	13011	15.01	14118	0.949399	0.52		5911.34	25842		2115.46	227.349	522.208	655.652
17524393	Zfp426		zinc finger protein 426	52.74	5114	34.97	6861	0.663064	0.13		24.9815	64.6128		163.088	130.858	101.36	186.798
17532442	Zfp445		zinc finger protein 445	146.84	1878	102.76	2406	0.699809	0.45		10629.2	12910.1		168.55	149.363	235.156	145.866
17222026	Zfp451		zinc finger protein 451	29.69	8248	27.35	8589	0.921186	0.55		2077.95	2388.42		170.11	222.062	205.964	621.419
17420079	Zfp46		zinc finger protein 46	13.08	14829	13.73	15134	1.04969	0.56		4369.49	8131.24		795.149	341.684	368.951	338.617
17466581	Zfp467		zinc finger protein 467	20.93	10718	13.91	14961	0.664596	0.05		29.0694	296.324		31.9933	23.4619	26.7591	14.1401
17304993	Zfp488		zinc finger protein 488	38.47	6651	60.5	4065	1.57265	0.09		3059.1	4990.44		135.776	131.519	127.308	193.496
17548577	Zfp507		zinc finger protein 507	241.22	1097	325.45	680	1.34918	0.66		4067.84	5282.31		541.544	604.721	286.241	272.382
17436128	Zfp512		zinc finger protein 512	34.6	7267	26.46	8840	0.76474	0.39		5062.17	4136.67		1039.39	489.395	707.089	532.857
17446902	Zfp513		zinc finger protein 513	13.79	14341	13.74	15119	0.996374	0.94		25.9705	60.5064		37.4555	18.8356	25.1373	19.3496
17352203	Zfp516		zinc finger protein 516	34.12	7351	58.21	4230	1.70604	0.01		5.23283	3.69853		88.1765	94.5084	90.0079	56.5603
17447689	Zfp518b		zinc finger protein 518b	19.13	11457	20.86	10845	1.09043	0.36		1.91125	0.548285		1258.66	865.776	384.358	288.011
17352824	Zfp521		zinc finger protein 521	50.61	5291	37.58	6429	0.742541	0.05		4067.07	24501.2		593.046	43.2888	9.73058	1.48843
17335262	Zfp523		zinc finger protein 523	30.47	8063	30.7	7734	1.00755	0.97		8465.84	6004.39		140.458	205.87	99.7385	90.7941
17473439	Zfp524		zinc finger protein 524	75.28	3689	71.53	3464	0.950186	0.76		605.919	703.051		6.24259	0.330449	25.1373	46.1413
17477695	Zfp526		zinc finger protein 526	575.5	403	386.13	563	0.670947	0.07		921.777	844.524		1.56065	0	7.29794	0
17351351	Zfp532		zinc finger protein 532	71.95	3856	73.86	3372	1.02655	0.83		9358.22	12021.1		757.694	534.005	487.34	478.53
17483252	Zfp553		zinc finger protein 553	32.82	7595	28.33	8339	0.863193	0.41		2818.81	1984.61		54.6226	31.7231	67.3032	62.514
17337497	Zfp57		zinc finger protein 57	20.12	11058	24.94	9279	1.23956	0.1		353.831	4589.44		51.5013	0.991347	4.05441	0
17475170	Zfp574		zinc finger protein 574	14.99	13535	21.69	10467	1.44696	0.21		1.36141	5.30711		280.136	285.508	144.337	352.757
17487730	Zfp575		zinc finger protein 575	13.55	14488	19.63	11427	1.44871	0.02		693.776	1609.95		99.1011	88.2298	75.412	75.1656
17485975	Zfp579		zinc finger protein 579	44.51	5907	44.24	5541	0.993934	0.98		2763.04	5032.05		39.0162	7.26987	13.785	11.9074
17473459	Zfp580		zinc finger protein 580	28.39	8524	27.37	8585	0.964072	0.9		3300.98	3844.44		196.641	143.745	143.526	62.514
17475715	Zfp59		zinc finger protein 59	13.86	14291	16.8	12933	1.21212	0.29		802.291	748.576		14.0458	24.4532	24.3265	25.3033
17479616	Zfp592		zinc finger protein 592	32.33	7687	36.56	6607	1.13084	0.51		4959.04	9696.28		27.3113	11.8962	40.5441	11.1632
17419718	Zfp593		zinc finger protein 593	28.18	8569	28.1	8393	0.997161	0.94		1166.13	1455.17		20.2884	13.5484	8.10882	16.3727
17327594	Zfp597		zinc finger protein 597	25.35	9281	21.19	10707	0.835897	0.57		986.013	1092.31		279.356	114.996	85.9535	71.4445
17475685	Zfp60		zinc finger protein 60	110.37	2539	63.05	3893	0.57126	0.08		7.16226	3.35659		886.447	408.104	298.404	401.131
17473744	Zfp606		zinc finger protein 606	9.82	17338	11.11	17468	1.13136	0.55		93.0282	220.904		2013.23	815.217	427.335	151.82
17487686	Zfp61		zinc finger protein 61	13.98	14199	21.68	10475	1.55079	0.41		1688	1876.55		65.5472	51.8805	39.7332	85.5846
17505493	Zfp612		zinc finger protein 612	32.51	7653	34.34	6952	1.05629	0.48		1558.27	1114.21		37.4555	78.6468	62.4379	88.5615
17502342	Zfp617		zinc finger protein 617	50.08	5343	50.56	4881	1.00958	0.95		2027.7	1296.3		748.33	951.362	1000.63	1585.18
17414651	Zfp618		zinc finger protein 618	13.49	14527	29.62	7975	2.1957	0.31		1291.02	1394.19		7.80323	13.8789	20.272	59.5371
17473410	Zfp628		zinc finger protein 628	18.12	11883	20.6	10951	1.13687	0.5		3881.22	3757.26		6.24259	1.3218	12.1632	29.7686
17496728	Zfp629		zinc finger protein 629	13.95	14226	18.24	12118	1.30753	0.26		4800.64	4482.62		166.209	73.6901	101.36	91.5383
17396702	Zfp639		zinc finger protein 639	27.68	8704	21.19	10705	0.765535	0.13		3.37	8.85072		57.7439	40.6452	18.6503	16.3727
17394880	Zfp64		zinc finger protein 64	16.7	12527	18.11	12190	1.08443	0.56		2796.81	4262.4		31.9933	13.218	12.1632	16.3727
17321202	Zfp641		zinc finger protein 641	55.49	4878	48.3	5068	0.870427	0.19		492.942	1938.17		16.3868	10.2439	13.785	42.4202
17318734	Zfp647		zinc finger protein 647	13.24	14709	18.78	11867	1.41843	0.23		15.2916	33.1306		73.3504	46.2628	16.2176	3.72107
17255443	Zfp652		zinc finger protein 652	82.67	3364	55.84	4409	0.675457	0.005		2143.55	1690.55		28.872	27.0968	18.6503	8.93057
17524904	Zfp653		zinc finger protein 653	28.97	8403	46.04	5320	1.58923	0.35		1526.74	2747.91		5.46226	1.65224	8.9197	1.48843
17391317	Zfp661		zinc finger protein 661	19.76	11197	19.4	11553	0.981781	0.2		20.4595	20.9098		3.90162	55.5154	30.0026	34.9781
17442691	Zfp664		zinc finger protein 664	29.05	8386	28.98	8147	0.99759	0.98		18060.7	9192.45		28052.6	14837.2	13379.5	17578.3
17473580	Zfp667		zinc finger protein 667	19.46	11313	23.28	9872	1.1963	0.57		6887.03	569.623		641.426	3482.93	805.206	462.901
17250025	Zfp672		zinc finger protein 672	18.37	11764	31.51	7542	1.7153	0.03		25.1044	56.1986		163.088	300.378	284.619	378.061
17454335	Zfp68		zinc finger protein 68	66.18	4170	96.95	2530	1.46494	0.55		206.95	123.188		2760.78	1416.63	881.428	520.206
17496705	Zfp689		zinc finger protein 689	11.1	16457	11.52	17045	1.03784	0.75		1032.67	913.233		209.907	53.8632	132.174	84.8404
17429310	Zfp691		zinc finger protein 691	68.03	4062	45.25	5414	0.665148	0.01		5.51364	3.57782		103.783	1096.1	203.531	424.202
17250009	Zfp692		zinc finger protein 692	56.97	4771	54.77	4498	0.961383	0.82		5.51364	3.57782		4.68194	1.98269	4.86529	4.46528
17400875	Zfp697		zinc finger protein 697	26.6	8956	28.15	8380	1.05827	0.73		1759.35	751.502		1516.95	1519.73	1717.45	2388.93
17479487	Zfp710		zinc finger protein 710	70.66	3925	74.26	3349	1.05095	0.42		605.565	786.47		135.776	407.443	454.094	310.337
17315331	Zfp740		zinc finger protein 740	40.54	6407	35.42	6799	0.873705	0.12		12433.5	21349.6		195.081	117.97	192.179	99.7247
17273536	Zfp750		zinc finger protein 750	41.76	6232	35.1	6841	0.840517	0.23		416.051	16.0136		15.6065	115.657	94.8732	221.032
17496657	Zfp768		zinc finger protein 768	24.38	9560	32.12	7404	1.31747	0.38		3589.1	4155.39		63.2062	46.5933	37.3006	93.0267
17389571	Zfp770		zinc finger protein 770	28.06	8608	34.61	6916	1.23343	0.3		974.514	906.187		951.214	590.512	208.397	225.497
17483258	Zfp771		zinc finger protein 771	17.88	11991	23.39	9828	1.30817	0.18		3071.97	7065.05		3.12129	0.991347	22.7047	43.1644
17458333	Zfp775		zinc finger protein 775	17.02	12372	21.72	10446	1.27615	0.33		1223.05	1344.17		25.7507	20.8183	46.2203	50.6065
17473455	Zfp784		zinc finger protein 784	135.02	2048	48.98	5004	0.362761	0.005		1385.74	1440.2		0	0	0	0
17466546	Zfp786		zinc finger protein 786	15.29	13325	12.28	16364	0.803139	0.17		291.515	213.191		11.7048	8.26122	10.5415	14.8843
17486073	Zfp787		zinc finger protein 787	32.9	7575	42.08	5799	1.27903	0.49		2175.16	2662.07		117.048	52.2109	63.2488	87.8172
17465298	Zfp800		zinc finger protein 800	40.66	6389	55.09	4469	1.35489	0.48		1069.8	892.554		664.055	460.976	239.21	296.941
17505413	Zfp821		zinc finger protein 821	49.11	5424	53.82	4583	1.09591	0.05		15.4115	19.648		113.927	33.3753	60.8161	183.821
17502729	Zfp827		zinc finger protein 827	19.74	11200	24.79	9324	1.25583	0.32		5218	9655.01		1621.51	624.879	681.952	561.882
17476175	Zfp84		zinc finger protein 84	55.53	4873	25.73	9042	0.463353	0.05		1896.28	1609.48		661.714	355.893	401.386	440.575
17470187	Zfp9		zinc finger protein 9	18.31	11799	17.59	12462	0.960677	0.74		1975.76	3577.18		166.989	93.1866	73.7902	136.935
17512664	Zfp90		zinc finger protein 90	20.55	10872	19.31	11607	0.939659	0.63		1948.92	2675.51		103.783	54.5241	27.57	92.2825
17474924	Zfp93		zinc finger protein 93	15.6	13140	17.82	12343	1.14231	0.62		683.705	669.639		59.3046	46.5933	75.412	87.8172
17440350	Zfp932		zinc finger protein 932	7.12	18045	30.1	7860	4.22753	0.51		683.705	669.639		0	0	0	0
17487701	Zfp94		zinc finger protein 94	11.87	15779	13.12	15645	1.10531	0.42		683.705	669.639		31.2129	13.5484	18.6503	16.3727
17506356	Zfpm1		zinc finger protein, multitype 1	51.2	5248	36.06	6686	0.704297	0.05		6739.99	3557.35		5.46226	3.96539	3.24353	2.97686
17543214	Zfx		zinc finger protein X-linked	20.3	10975	18.98	11767	0.934975	0.29		2.37983	15.0098		1466.23	924.265	609.783	395.922
17381014	Zgpat		zinc finger, CCCH-type with G patch domain	32.49	7658	39.46	6172	1.21453	0.31		36.2056	72.3754		26.531	21.4792	48.6529	45.397
17317225	Zhx1		zinc fingers and homeoboxes protein 1	102.98	2722	49.14	4988	0.47718	0.06		4.36724	6.16509		2672.61	3210.97	1747.45	1258.47
17311643	Zhx2		zinc fingers and homeoboxes 2	247.29	1063	229.17	1029	0.926726	0.45		2522.07	2662.85		368.313	397.53	411.928	561.882
17393883	Zhx3		zinc fingers and homeoboxes 3	58.66	4646	55.25	4457	0.941868	0.54		2374.12	1586.29		157.625	112.022	81.0882	154.796
17302878	Zic2		Zic family member 2 (odd-paired homolog, Drosophila)	11.32	16252	11.39	17173	1.00618	0.95		15208.9	794373		514.233	104.422	204.342	46.8855
17309675	Zic5		Zic family member 5 (odd-paired homolog, Drosophila)	12.69	15127	15.59	13713	1.22853	0.33		1535.81	68340.7		0	1.3218	0	0
17443732	Zkscan1		zinc finger with KRAB and SCAN domains 1	26.87	8906	25.09	9228	0.933755	0.68		49.7839	23.2264		3137.68	2813.77	1878	1806.95
17455093	Zkscan14		zinc finger with KRAB and SCAN domains 14	15.7	13073	20.1	11176	1.28025	0.15		684.791	419.909		19.5081	58.159	77.0338	90.7941
17263423	Zkscan17		zinc finger with KRAB and SCAN domains 17	27.52	8740	30.16	7846	1.09593	0.34		412.056	345.019		182.596	26.4359	32.4353	35.7223
17290921	Zkscan3		zinc finger with KRAB and SCAN domains 3	35.9	7041	37.3	6469	1.039	0.72		0.541736	0.586956		289.5	465.602	495.449	410.062
17444653	Zkscan5		zinc finger with KRAB and SCAN domains 5	14.91	13595	11.51	17053	0.771965	0.05		46.7311	29.014		56.9636	22.801	48.6529	40.9318
17250909	Zkscan6		zinc finger with KRAB and SCAN domains 6	11.54	16056	11.39	17172	0.987002	0.81		1063.92	1073.85		283.257	225.366	112.713	217.31
17290420	Zmynd11		zinc finger, MYND domain containing 11	99.78	2799	112.99	2180	1.13239	0.52		337.29	36.456		1720.61	1645.3	1455.53	1358.93
17344794	Znrd1		zinc ribbon domain containing, 1	50.36	5322	42.86	5723	0.851072	0.11		1622.45	3433.4		283.257	134.493	141.904	186.053
17285644	Zscan12		zinc finger and SCAN domain containing 12	13.62	14441	22.99	9977	1.68796	0.13		1342.04	871.865		76.4717	96.8215	100.549	121.307
17479608	Zscan2		zinc finger and SCAN domain containing 2	11.24	16313	14.19	14720	1.26246	0.4		1008.08	2392.6		0	0.330449	0	0
17430256	Zscan20		zinc finger and SCAN domain containing 20	12.3	15423	13.51	15330	1.09837	0.79		769.126	960.694		17.9474	3.96539	3.24353	4.46528
17486489	Zscan4d		zinc finger and SCAN domain containing 4D	12.46	15295	15.52	13764	1.24559	0.2		1724.97	1985.12		0	1.65224	0.810882	0.744214
17511079	Zswim4		zinc finger, SWIM domain containing 4	23.15	9941	21.34	10631	0.921814	0.5		6013.13	4934.99		96.7601	25.1141	12.9741	24.5591
17460809	Zxdc		ZXD family zinc finger C	35.48	7124	33.6	7101	0.947012	0.12		476.1	414.84		65.5472	85.2558	85.1426	100.469
17403681	Zzz3		zinc finger, ZZ-type containing 3	42.77	6102	29.65	7965	0.693243	0.03		1.52367	2.65275		547.007	1077.26	454.094	399.643
